# Supplementary material for: Divergence of flowering-related genes to control flowering in five Euphorbiaceae genomes
Source: Front Plant Sci. 2022 Oct 19;13:1015114. doi: 10.3389/fpls.2022.1015114 (PMC9627276; doi:10.3389/fpls.2022.1015114)
Supplement: Supplementary Table 1 — The list of homologys of the A. thaliana flowering‐related genes in Euphorbiaceae species, including castor bean (Ricinus communis), physic nut (Jatropha curcas), tung tree (Vernicia fordii), cassava (Manihot esculenta), and rubber tree (Hevea brasiliensis). [file Table_1.xls]

## Sheet: Sheet1
-	AT1G02580.1	MEA (MEDEA)	R. communis,
-	AT1G02580.1	MEA (MEDEA)	V. fordii	Vf06G2166
-	AT1G02580.1	MEA (MEDEA)	J. curcas	Jatcu.09g000745
-	AT1G02580.1	MEA (MEDEA)	H. brasiliensis	GT023547
-	AT1G02580.1	MEA (MEDEA)	M. esculenta	Manes.01G228300
-	AT1G45249.1	ABF2 (ABSCISIC ACID RESPONSIVE ELEMENTS-BINDING FACTOR 2)	R. communis,	RcuChr02m0544
-	AT1G45249.1	ABF2 (ABSCISIC ACID RESPONSIVE ELEMENTS-BINDING FACTOR 2)	V. fordii	Vf09G1663
-	AT1G45249.1	ABF2 (ABSCISIC ACID RESPONSIVE ELEMENTS-BINDING FACTOR 2)	J. curcas
-	AT1G45249.1	ABF2 (ABSCISIC ACID RESPONSIVE ELEMENTS-BINDING FACTOR 2)	H. brasiliensis	GT005890
-	AT1G45249.1	ABF2 (ABSCISIC ACID RESPONSIVE ELEMENTS-BINDING FACTOR 2)	M. esculenta	Manes.05G174500	Manes.18G037900
-	AT1G49720.1	ABF1 (ABSCISIC ACID RESPONSIVE ELEMENT-BINDING FACTOR 1)	R. communis,	RcuChr06m1848
-	AT1G49720.1	ABF1 (ABSCISIC ACID RESPONSIVE ELEMENT-BINDING FACTOR 1)	V. fordii
-	AT1G49720.1	ABF1 (ABSCISIC ACID RESPONSIVE ELEMENT-BINDING FACTOR 1)	J. curcas
-	AT1G49720.1	ABF1 (ABSCISIC ACID RESPONSIVE ELEMENT-BINDING FACTOR 1)	H. brasiliensis
-	AT1G49720.1	ABF1 (ABSCISIC ACID RESPONSIVE ELEMENT-BINDING FACTOR 1)	M. esculenta
-	AT2G17770.1	ATBZIP27	R. communis,	RcuChr05m0203
-	AT2G17770.1	ATBZIP27	V. fordii	Vf09G1998
-	AT2G17770.1	ATBZIP27	J. curcas	Jatcu.07g000213
-	AT2G17770.1	ATBZIP27	H. brasiliensis	GT017049	GT016892	GT035988
-	AT2G17770.1	ATBZIP27	M. esculenta	Manes.02G109000	Manes.01G149900
-	AT2G28550.1	TOE1; RAP2.7 (RELATED TO AP2.7)	R. communis,	RcuChr08m1900
-	AT2G28550.1	TOE1; RAP2.7 (RELATED TO AP2.7)	V. fordii	Vf02G0382
-	AT2G28550.1	TOE1; RAP2.7 (RELATED TO AP2.7)	J. curcas	Jatcu.05g000576
-	AT2G28550.1	TOE1; RAP2.7 (RELATED TO AP2.7)	H. brasiliensis	GT014502
-	AT2G28550.1	TOE1; RAP2.7 (RELATED TO AP2.7)	M. esculenta	Manes.04G027000	Manes.11G139300
-	AT2G35670.1	FIS2 (FERTILIZATION INDEPENDENT SEED 2)	R. communis,
-	AT2G35670.1	FIS2 (FERTILIZATION INDEPENDENT SEED 2)	V. fordii	Vf05G1514
-	AT2G35670.1	FIS2 (FERTILIZATION INDEPENDENT SEED 2)	J. curcas
-	AT2G35670.1	FIS2 (FERTILIZATION INDEPENDENT SEED 2)	H. brasiliensis
-	AT2G35670.1	FIS2 (FERTILIZATION INDEPENDENT SEED 2)	M. esculenta
-	AT2G36270.1	ABI5 (ABA INSENSITIVE 5)	R. communis,	RcuChr08m1595	RcuChr10m2012
-	AT2G36270.1	ABI5 (ABA INSENSITIVE 5)	V. fordii	Vf02G0078	Vf04G0315
-	AT2G36270.1	ABI5 (ABA INSENSITIVE 5)	J. curcas	Jatcu.02g000471
-	AT2G36270.1	ABI5 (ABA INSENSITIVE 5)	H. brasiliensis	GT039677	GT031329
-	AT2G36270.1	ABI5 (ABA INSENSITIVE 5)	M. esculenta	Manes.04G004300	Manes.08G024700	Manes.09G056100	Manes.11G161300
-	AT2G39250.1	SNZ (SCHNARCHZAPFEN)	R. communis,	RcuChr06m2596
-	AT2G39250.1	SNZ (SCHNARCHZAPFEN)	V. fordii	Vf03G2240
-	AT2G39250.1	SNZ (SCHNARCHZAPFEN)	J. curcas	Jatcu.01g000596
-	AT2G39250.1	SNZ (SCHNARCHZAPFEN)	H. brasiliensis	GT010016
-	AT2G39250.1	SNZ (SCHNARCHZAPFEN)	M. esculenta	Manes.10G041100
-	AT2G45650.1	AGL6 (AGAMOUS-LIKE 6)	R. communis,	RcuChr01m0221
-	AT2G45650.1	AGL6 (AGAMOUS-LIKE 6)	V. fordii	Vf06G2630
-	AT2G45650.1	AGL6 (AGAMOUS-LIKE 6)	J. curcas	Jatcu.09g000231
-	AT2G45650.1	AGL6 (AGAMOUS-LIKE 6)	H. brasiliensis	GT040268
-	AT2G45650.1	AGL6 (AGAMOUS-LIKE 6)	M. esculenta	Manes.01G263800	Manes.05G042000
-	AT3G06910.1	ULP1A (UB-LIKE PROTEASE 1A)	R. communis,	RcuChr09m0317
-	AT3G06910.1	ULP1A (UB-LIKE PROTEASE 1A)	V. fordii	Vf11G1831
-	AT3G06910.1	ULP1A (UB-LIKE PROTEASE 1A)	J. curcas	Jatcu.03g000235
-	AT3G06910.1	ULP1A (UB-LIKE PROTEASE 1A)	H. brasiliensis	GT030176	GT019503
-	AT3G06910.1	ULP1A (UB-LIKE PROTEASE 1A)	M. esculenta	Manes.03G196000	Manes.15G012000
-	AT3G19290.1	ABF4 (ABRE BINDING FACTOR 4)	R. communis,	RcuChr06m1848
-	AT3G19290.1	ABF4 (ABRE BINDING FACTOR 4)	V. fordii
-	AT3G19290.1	ABF4 (ABRE BINDING FACTOR 4)	J. curcas
-	AT3G19290.1	ABF4 (ABRE BINDING FACTOR 4)	H. brasiliensis
-	AT3G19290.1	ABF4 (ABRE BINDING FACTOR 4)	M. esculenta	Manes.05G174500	Manes.10G080700
-	AT3G20740.1	FIE1 (FERTILIZATION-INDEPENDENT ENDOSPERM)	R. communis,
-	AT3G20740.1	FIE1 (FERTILIZATION-INDEPENDENT ENDOSPERM)	V. fordii	Vf11G0912
-	AT3G20740.1	FIE1 (FERTILIZATION-INDEPENDENT ENDOSPERM)	J. curcas
-	AT3G20740.1	FIE1 (FERTILIZATION-INDEPENDENT ENDOSPERM)	H. brasiliensis
-	AT3G20740.1	FIE1 (FERTILIZATION-INDEPENDENT ENDOSPERM)	M. esculenta
-	AT3G30260.1	AGL79; protein agamous-like 79 [Arabidopsis thaliana]	R. communis,	RcuChr05m1028
-	AT3G30260.1	AGL79; protein agamous-like 79 [Arabidopsis thaliana]	V. fordii	Vf10G1276
-	AT3G30260.1	AGL79; protein agamous-like 79 [Arabidopsis thaliana]	J. curcas
-	AT3G30260.1	AGL79; protein agamous-like 79 [Arabidopsis thaliana]	H. brasiliensis	GT013479
-	AT3G30260.1	AGL79; protein agamous-like 79 [Arabidopsis thaliana]	M. esculenta	Manes.01G103200	Manes.02G059300	Manes.06G081800
-	AT3G44460.1	DPBF2	R. communis,	RcuChr08m1595	RcuChr10m2012
-	AT3G44460.1	DPBF2	V. fordii	Vf02G0078	Vf04G0315
-	AT3G44460.1	DPBF2	J. curcas
-	AT3G44460.1	DPBF2	H. brasiliensis	GT016666
-	AT3G44460.1	DPBF2	M. esculenta	Manes.04G004300	Manes.11G161300
-	AT3G54990.1	SMZ (SCHLAFMUTZE)	R. communis,	RcuChr06m2596
-	AT3G54990.1	SMZ (SCHLAFMUTZE)	V. fordii	Vf03G2240
-	AT3G54990.1	SMZ (SCHLAFMUTZE)	J. curcas	Jatcu.01g000596
-	AT3G54990.1	SMZ (SCHLAFMUTZE)	H. brasiliensis
-	AT3G54990.1	SMZ (SCHLAFMUTZE)	M. esculenta	Manes.10G041100
-	AT4G15880.1	ESD4 (EARLY IN SHORT DAYS 4)	R. communis,	RcuChr09m0317
-	AT4G15880.1	ESD4 (EARLY IN SHORT DAYS 4)	V. fordii	Vf11G1831
-	AT4G15880.1	ESD4 (EARLY IN SHORT DAYS 4)	J. curcas	Jatcu.03g000235
-	AT4G15880.1	ESD4 (EARLY IN SHORT DAYS 4)	H. brasiliensis	GT030176	GT019503
-	AT4G15880.1	ESD4 (EARLY IN SHORT DAYS 4)	M. esculenta	Manes.03G196000	Manes.15G012000
-	AT4G16810.1	AT4G16810; VEFS-Box of polycomb protein [Arabidopsis thaliana]	R. communis,	RcuChr05m0773
-	AT4G16810.1	AT4G16810; VEFS-Box of polycomb protein [Arabidopsis thaliana]	V. fordii	Vf05G1514
-	AT4G16810.1	AT4G16810; VEFS-Box of polycomb protein [Arabidopsis thaliana]	J. curcas
-	AT4G16810.1	AT4G16810; VEFS-Box of polycomb protein [Arabidopsis thaliana]	H. brasiliensis
-	AT4G16810.1	AT4G16810; VEFS-Box of polycomb protein [Arabidopsis thaliana]	M. esculenta	Manes.01G086000
-	AT4G29830.1	VIP3 (vernalization independence 3)	R. communis,	RcuChr03m1680
-	AT4G29830.1	VIP3 (vernalization independence 3)	V. fordii	Vf08G1561
-	AT4G29830.1	VIP3 (vernalization independence 3)	J. curcas	Jatcu.04g000536
-	AT4G29830.1	VIP3 (vernalization independence 3)	H. brasiliensis	GT002012
-	AT4G29830.1	VIP3 (vernalization independence 3)	M. esculenta	Manes.16G098700
-	AT4G31380.1	FLP1 (FPF1-LIKE PROTEIN 1) [Arabidopsis thaliana] [Arabidopsis thaliana]	R. communis,	RcuChr03m2334
-	AT4G31380.1	FLP1 (FPF1-LIKE PROTEIN 1) [Arabidopsis thaliana] [Arabidopsis thaliana]	V. fordii
-	AT4G31380.1	FLP1 (FPF1-LIKE PROTEIN 1) [Arabidopsis thaliana] [Arabidopsis thaliana]	J. curcas	Jatcu.04g000041
-	AT4G31380.1	FLP1 (FPF1-LIKE PROTEIN 1) [Arabidopsis thaliana] [Arabidopsis thaliana]	H. brasiliensis
-	AT4G31380.1	FLP1 (FPF1-LIKE PROTEIN 1) [Arabidopsis thaliana] [Arabidopsis thaliana]	M. esculenta	Manes.16G136500
-	AT4G32720.1	AtLa1 (Arabidopsis thaliana La protein 1)	R. communis,	RcuChr03m2045
-	AT4G32720.1	AtLa1 (Arabidopsis thaliana La protein 1)	V. fordii	Vf08G1162
-	AT4G32720.1	AtLa1 (Arabidopsis thaliana La protein 1)	J. curcas	Jatcu.04g000908
-	AT4G32720.1	AtLa1 (Arabidopsis thaliana La protein 1)	H. brasiliensis	GT037465	GT033110
-	AT4G32720.1	AtLa1 (Arabidopsis thaliana La protein 1)	M. esculenta
-	AT4G34000.2	ABF3 (ABSCISIC ACID RESPONSIVE ELEMENTS-BINDING FACTOR 3)	R. communis,	RcuChr02m0544
-	AT4G34000.2	ABF3 (ABSCISIC ACID RESPONSIVE ELEMENTS-BINDING FACTOR 3)	V. fordii	Vf09G1663
-	AT4G34000.2	ABF3 (ABSCISIC ACID RESPONSIVE ELEMENTS-BINDING FACTOR 3)	J. curcas
-	AT4G34000.2	ABF3 (ABSCISIC ACID RESPONSIVE ELEMENTS-BINDING FACTOR 3)	H. brasiliensis	GT017288
-	AT4G34000.2	ABF3 (ABSCISIC ACID RESPONSIVE ELEMENTS-BINDING FACTOR 3)	M. esculenta
-	AT4G37940.1	AGL21	R. communis,	RcuChr02m0763	RcuChr07m0757
-	AT4G37940.1	AGL21	V. fordii	Vf01G0021
-	AT4G37940.1	AGL21	J. curcas	Jatcu.07g000827	Jatcu.08g001274
-	AT4G37940.1	AGL21	H. brasiliensis	GT017299
-	AT4G37940.1	AGL21	M. esculenta	Manes.12G122000	Manes.13G103600
-	AT5G04240.1	ELF6 (EARLY FLOWERING 6)	R. communis,
-	AT5G04240.1	ELF6 (EARLY FLOWERING 6)	V. fordii
-	AT5G04240.1	ELF6 (EARLY FLOWERING 6)	J. curcas	Jatcu.01g000456
-	AT5G04240.1	ELF6 (EARLY FLOWERING 6)	H. brasiliensis	GT034943
-	AT5G04240.1	ELF6 (EARLY FLOWERING 6)	M. esculenta
-	AT5G10625.1	AT5g10625; unknown protein [Arabidopsis thaliana] [Arabidopsis thaliana]	R. communis,	RcuChr03m2334
-	AT5G10625.1	AT5g10625; unknown protein [Arabidopsis thaliana] [Arabidopsis thaliana]	V. fordii
-	AT5G10625.1	AT5g10625; unknown protein [Arabidopsis thaliana] [Arabidopsis thaliana]	J. curcas	Jatcu.04g000041
-	AT5G10625.1	AT5g10625; unknown protein [Arabidopsis thaliana] [Arabidopsis thaliana]	H. brasiliensis
-	AT5G10625.1	AT5g10625; unknown protein [Arabidopsis thaliana] [Arabidopsis thaliana]	M. esculenta	Manes.03G002600	Manes.16G136500
-	AT5G11530.1	EMF1 (embryonic flower 1)	R. communis,
-	AT5G11530.1	EMF1 (embryonic flower 1)	V. fordii
-	AT5G11530.1	EMF1 (embryonic flower 1)	J. curcas
-	AT5G11530.1	EMF1 (embryonic flower 1)	H. brasiliensis	GT032906
-	AT5G11530.1	EMF1 (embryonic flower 1)	M. esculenta
-	AT5G13790.1	AGL15 (AGAMOUS-LIKE 15)	R. communis,	RcuChr06m1118
-	AT5G13790.1	AGL15 (AGAMOUS-LIKE 15)	V. fordii	Vf03G0247
-	AT5G13790.1	AGL15 (AGAMOUS-LIKE 15)	J. curcas
-	AT5G13790.1	AGL15 (AGAMOUS-LIKE 15)	H. brasiliensis
-	AT5G13790.1	AGL15 (AGAMOUS-LIKE 15)	M. esculenta
-	AT5G24860.1	FPF1 (FLOWERING PROMOTING FACTOR 1) [Arabidopsis thaliana] [Arabidopsis thaliana]	R. communis,	RcuChr03m2334
-	AT5G24860.1	FPF1 (FLOWERING PROMOTING FACTOR 1) [Arabidopsis thaliana] [Arabidopsis thaliana]	V. fordii
-	AT5G24860.1	FPF1 (FLOWERING PROMOTING FACTOR 1) [Arabidopsis thaliana] [Arabidopsis thaliana]	J. curcas
-	AT5G24860.1	FPF1 (FLOWERING PROMOTING FACTOR 1) [Arabidopsis thaliana] [Arabidopsis thaliana]	H. brasiliensis	Jatcu.04g000041
-	AT5G24860.1	FPF1 (FLOWERING PROMOTING FACTOR 1) [Arabidopsis thaliana] [Arabidopsis thaliana]	M. esculenta	Manes.03G002600	Manes.16G136500
-	AT5G27220.1	AT5G27220	R. communis,	RcuChr10m1312
-	AT5G27220.1	AT5G27220	V. fordii	Vf07G2307
-	AT5G27220.1	AT5G27220	J. curcas
-	AT5G27220.1	AT5G27220	H. brasiliensis	GT025092	GT025657
-	AT5G27220.1	AT5G27220	M. esculenta	Manes.09G160600
-	AT5G42910.1	AT5G42910; abscisic acid-insensitive 5-like protein 8 [Arabidopsis thaliana]	R. communis,	RcuChr02m0544
-	AT5G42910.1	AT5G42910; abscisic acid-insensitive 5-like protein 8 [Arabidopsis thaliana]	V. fordii	Vf09G1870	Vf09G1663
-	AT5G42910.1	AT5G42910; abscisic acid-insensitive 5-like protein 8 [Arabidopsis thaliana]	J. curcas
-	AT5G42910.1	AT5G42910; abscisic acid-insensitive 5-like protein 8 [Arabidopsis thaliana]	H. brasiliensis	GT005890
-	AT5G42910.1	AT5G42910; abscisic acid-insensitive 5-like protein 8 [Arabidopsis thaliana]	M. esculenta	Manes.05G174500	Manes.18G037900
-	AT5G51230.1	EMF2 (EMBRYONIC FLOWER 2)	R. communis,
-	AT5G51230.1	EMF2 (EMBRYONIC FLOWER 2)	V. fordii
-	AT5G51230.1	EMF2 (EMBRYONIC FLOWER 2)	J. curcas	Jatcu.06g001488
-	AT5G51230.1	EMF2 (EMBRYONIC FLOWER 2)	H. brasiliensis	GT026822
-	AT5G51230.1	EMF2 (EMBRYONIC FLOWER 2)	M. esculenta
-	AT5G60120.2	TOE2; AP2-like ethylene-responsive transcription factor TOE2 [Arabidopsis thaliana]	R. communis,	RcuChr08m1900
-	AT5G60120.2	TOE2; AP2-like ethylene-responsive transcription factor TOE2 [Arabidopsis thaliana]	V. fordii	Vf02G0382
-	AT5G60120.2	TOE2; AP2-like ethylene-responsive transcription factor TOE2 [Arabidopsis thaliana]	J. curcas
-	AT5G60120.2	TOE2; AP2-like ethylene-responsive transcription factor TOE2 [Arabidopsis thaliana]	H. brasiliensis	GT014502	GT003960
-	AT5G60120.2	TOE2; AP2-like ethylene-responsive transcription factor TOE2 [Arabidopsis thaliana]	M. esculenta	Manes.04G027000	Manes.11G139300
-	AT5G62640.1	ELF5; proline-rich family protein [Arabidopsis thaliana] [Arabidopsis thaliana]	R. communis,	RcuChr04m1776
-	AT5G62640.1	ELF5; proline-rich family protein [Arabidopsis thaliana] [Arabidopsis thaliana]	V. fordii	Vf10G1066
-	AT5G62640.1	ELF5; proline-rich family protein [Arabidopsis thaliana] [Arabidopsis thaliana]	J. curcas	Jatcu.06g001018
-	AT5G62640.1	ELF5; proline-rich family protein [Arabidopsis thaliana] [Arabidopsis thaliana]	H. brasiliensis	GT022930	GT042177
-	AT5G62640.1	ELF5; proline-rich family protein [Arabidopsis thaliana] [Arabidopsis thaliana]	M. esculenta	Manes.06G097700	Manes.14G073400
-	AT5G67180.1	TOE3	R. communis,	RcuChr07m0539
-	AT5G67180.1	TOE3	V. fordii	Vf01G0269
-	AT5G67180.1	TOE3	J. curcas
-	AT5G67180.1	TOE3	H. brasiliensis	GT033846	GT015475
-	AT5G67180.1	TOE3	M. esculenta	Manes.12G106400	Manes.13G120700
Au	AT1G03970.1	GBF4	R. communis,	RcuChr05m0721
Au	AT1G03970.1	GBF4	V. fordii	Vf05g01774
Au	AT1G03970.1	GBF4	J. curcas	Jatcu_07g001581.1
Au	AT1G03970.1	GBF4	H. brasiliensis	GT009914	GT031372	GT031470
Au	AT1G03970.1	GBF4	M. esculenta	Manes_01G080964	Manes_01G081300
Au	AT2G18880.1	VEL2; hypothetical protein At2g18880 [Arabidopsis thaliana]	R. communis,	RcuChr02m0793
Au	AT2G18880.1	VEL2; hypothetical protein At2g18880 [Arabidopsis thaliana]	V. fordii	Vf08g00570	Vf09g01177
Au	AT2G18880.1	VEL2; hypothetical protein At2g18880 [Arabidopsis thaliana]	J. curcas	Jatcu_04g001863	Jatcu_07g000857
Au	AT2G18880.1	VEL2; hypothetical protein At2g18880 [Arabidopsis thaliana]	H. brasiliensis	GT003950	GT004070
Au	AT2G18880.1	VEL2; hypothetical protein At2g18880 [Arabidopsis thaliana]	M. esculenta	Manes_05G190100	Manes_06G023300	Manes_14G151762
Au	AT3G13682.1	LDL2 (LSD1-LIKE2)	R. communis,	RcuChr08m0251	RcuChr09m1388
Au	AT3G13682.1	LDL2 (LSD1-LIKE2)	V. fordii	Vf02g01428
Au	AT3G13682.1	LDL2 (LSD1-LIKE2)	J. curcas	Jatcu_05g001180
Au	AT3G13682.1	LDL2 (LSD1-LIKE2)	H. brasiliensis	GT034551	GT034573
Au	AT3G13682.1	LDL2 (LSD1-LIKE2)	M. esculenta	Manes_11G098200
Au	AT5G13480.1	FY	R. communis,	RcuChr01m0009	RcuChr08m0347
Au	AT5G13480.1	FY	V. fordii	Vf02g01500	Vf06g02986
Au	AT5G13480.1	FY	J. curcas	Jatcu_05g002529
Au	AT5G13480.1	FY	H. brasiliensis	GT013542
Au	AT5G13480.1	FY	M. esculenta	Manes_04G160100	Manes_11G004700
Au	AT3G10390.1	FLD (FLOWERING LOCUS D)	R. communis,	RcuChr06m2443
Au	AT3G10390.1	FLD (FLOWERING LOCUS D)	V. fordii	Vf11g00850
Au	AT3G10390.1	FLD (FLOWERING LOCUS D)	J. curcas	Jatcu.01g000425
Au	AT3G10390.1	FLD (FLOWERING LOCUS D)	H. brasiliensis
Au	AT3G10390.1	FLD (FLOWERING LOCUS D)	M. esculenta	Manes.10G050300
Au	AT1G62830.1	LDL1 (LSD1-LIKE1)	R. communis,	RcuChr06m2443	RcuChr08m0251
Au	AT1G62830.1	LDL1 (LSD1-LIKE1)	V. fordii	Vf03g00165
Au	AT1G62830.1	LDL1 (LSD1-LIKE1)	J. curcas	Jatcu_05g001181	Jatcu_03g001230
Au	AT1G62830.1	LDL1 (LSD1-LIKE1)	H. brasiliensis	GT008883	GT009820
Au	AT1G62830.1	LDL1 (LSD1-LIKE1)	M. esculenta	Manes_03G115600
Au	AT2G18876.1	VEL3; At2g18870 [Arabidopsis thaliana]	R. communis,
Au	AT2G18876.1	VEL3; At2g18870 [Arabidopsis thaliana]	V. fordii	Vf08G0478
Au	AT2G18876.1	VEL3; At2g18870 [Arabidopsis thaliana]	J. curcas
Au	AT2G18876.1	VEL3; At2g18870 [Arabidopsis thaliana]	H. brasiliensis
Au	AT2G18876.1	VEL3; At2g18870 [Arabidopsis thaliana]	M. esculenta	Manes.14G154300
Au	AT2G23380.1	CLF (CURLY LEAF)	R. communis,	RcuChr07m0528
Au	AT2G23380.1	CLF (CURLY LEAF)	V. fordii	Vf01G0276
Au	AT2G23380.1	CLF (CURLY LEAF)	J. curcas	Jatcu.08g001517
Au	AT2G23380.1	CLF (CURLY LEAF)	H. brasiliensis
Au	AT2G23380.1	CLF (CURLY LEAF)	M. esculenta	Manes.13G122500
Au	AT2G27550.1	ATC (ARABIDOPSIS THALIANA CENTRORADIALIS)	R. communis,	RcuChr08m1598	RcuChr10m2006
Au	AT2G27550.1	ATC (ARABIDOPSIS THALIANA CENTRORADIALIS)	V. fordii	Vf02G0081	Vf04G0311
Au	AT2G27550.1	ATC (ARABIDOPSIS THALIANA CENTRORADIALIS)	J. curcas
Au	AT2G27550.1	ATC (ARABIDOPSIS THALIANA CENTRORADIALIS)	H. brasiliensis	GT016634	GT001312
Au	AT2G27550.1	ATC (ARABIDOPSIS THALIANA CENTRORADIALIS)	M. esculenta	Manes.04G004700	Manes.11G161100
Au	AT2G43410.4	FPA	R. communis,	RcuChr08m2087
Au	AT2G43410.4	FPA	V. fordii
Au	AT2G43410.4	FPA	J. curcas	Jatcu.05g000353
Au	AT2G43410.4	FPA	H. brasiliensis
Au	AT2G43410.4	FPA	M. esculenta	Manes.04G039300
Au	AT3G04610.1	FLK (flowering locus KH domain)	R. communis,	RcuChr10m1175
Au	AT3G04610.1	FLK (flowering locus KH domain)	V. fordii	Vf07G2201
Au	AT3G04610.1	FLK (flowering locus KH domain)	J. curcas	Jatcu.02g001672
Au	AT3G04610.1	FLK (flowering locus KH domain)	H. brasiliensis	GT024297
Au	AT3G04610.1	FLK (flowering locus KH domain)	M. esculenta	Manes.08G136700	Manes.09G150900
Au	AT4G02020.1	SWN (SWINGER)	R. communis,	RcuChr01m1245
Au	AT4G02020.1	SWN (SWINGER)	V. fordii	Vf06G2166
Au	AT4G02020.1	SWN (SWINGER)	J. curcas	Jatcu.09g000745
Au	AT4G02020.1	SWN (SWINGER)	H. brasiliensis	GT023547	GT039245
Au	AT4G02020.1	SWN (SWINGER)	M. esculenta	Manes.01G228300	Manes.05G004000
Au	AT4G02560.2	LD (luminidependens)	R. communis,	RcuChr01m1078
Au	AT4G02560.2	LD (luminidependens)	V. fordii	Vf06G2006
Au	AT4G02560.2	LD (luminidependens)	J. curcas	Jatcu.09g000918
Au	AT4G02560.2	LD (luminidependens)	H. brasiliensis	GT024803	GT038658
Au	AT4G02560.2	LD (luminidependens)	M. esculenta	Manes.05G065900
Au	AT4G29730.1	NFC5 (Nucleosome/chromatin assembly factor group C 5) [Arabidopsis thaliana] [Arabidopsis thaliana]	R. communis,	RcuChr03m1655
Au	AT4G29730.1	NFC5 (Nucleosome/chromatin assembly factor group C 5) [Arabidopsis thaliana] [Arabidopsis thaliana]	V. fordii	Vf08G1611
Au	AT4G29730.1	NFC5 (Nucleosome/chromatin assembly factor group C 5) [Arabidopsis thaliana] [Arabidopsis thaliana]	J. curcas	Jatcu.04g000492
Au	AT4G29730.1	NFC5 (Nucleosome/chromatin assembly factor group C 5) [Arabidopsis thaliana] [Arabidopsis thaliana]	H. brasiliensis	GT040122	GT001820
Au	AT4G29730.1	NFC5 (Nucleosome/chromatin assembly factor group C 5) [Arabidopsis thaliana] [Arabidopsis thaliana]	M. esculenta	Manes.03G033900	Manes.16G101900
Au	AT4G35050.1	MSI3 (MULTICOPY SUPPRESSOR OF IRA1 3)	R. communis,	RcuChr08m0347
Au	AT4G35050.1	MSI3 (MULTICOPY SUPPRESSOR OF IRA1 3)	V. fordii	Vf02G1382
Au	AT4G35050.1	MSI3 (MULTICOPY SUPPRESSOR OF IRA1 3)	J. curcas	Jatcu.05g001254
Au	AT4G35050.1	MSI3 (MULTICOPY SUPPRESSOR OF IRA1 3)	H. brasiliensis
Au	AT4G35050.1	MSI3 (MULTICOPY SUPPRESSOR OF IRA1 3)	M. esculenta	Manes.04G075900
Au	AT2G16780.1	MSI2 (MULTICOPY SUPPRESSOR OF IRA1 2) [Arabidopsis thaliana] [Arabidopsis thaliana]	R. communis,	RcuChr01m0009
Au	AT2G16780.1	MSI2 (MULTICOPY SUPPRESSOR OF IRA1 2) [Arabidopsis thaliana] [Arabidopsis thaliana]	V. fordii	Vf02g01500
Au	AT2G16780.1	MSI2 (MULTICOPY SUPPRESSOR OF IRA1 2) [Arabidopsis thaliana] [Arabidopsis thaliana]	J. curcas	Jatcu_05g001254
Au	AT2G16780.1	MSI2 (MULTICOPY SUPPRESSOR OF IRA1 2) [Arabidopsis thaliana] [Arabidopsis thaliana]	H. brasiliensis	GT013542
Au	AT2G16780.1	MSI2 (MULTICOPY SUPPRESSOR OF IRA1 2) [Arabidopsis thaliana] [Arabidopsis thaliana]	M. esculenta	Manes_04G075900
Au	AT5G58230.1	MSI1 (MULTICOPY SUPRESSOR OF IRA1)	R. communis,	RcuChr08m0347
Au	AT5G58230.1	MSI1 (MULTICOPY SUPRESSOR OF IRA1)	V. fordii	Vf06g02986
Au	AT5G58230.1	MSI1 (MULTICOPY SUPRESSOR OF IRA1)	J. curcas	Jatcu_09g000008	Jatcu_10g001337
Au	AT5G58230.1	MSI1 (MULTICOPY SUPRESSOR OF IRA1)	H. brasiliensis	GT016759	GT033556
Au	AT5G58230.1	MSI1 (MULTICOPY SUPRESSOR OF IRA1)	M. esculenta	Manes_05G060600	Manes_11G162700
Au, Am	AT4G16280.2	FCA	R. communis,	RcuChr09m0168
Au, Am	AT4G16280.2	FCA	V. fordii	Vf11g02145
Au, Am	AT4G16280.2	FCA	J. curcas	Jatcu_03g000088
Au, Am	AT4G16280.2	FCA	H. brasiliensis
Au, Am	AT4G16280.2	FCA	M. esculenta	Manes.03G206500
Au, Am	AT2G19520.1	FVE	R. communis,	RcuChr03m1655	RcuChr08m0738
Au, Am	AT2G19520.1	FVE	V. fordii	Vf02G2395	Vf08G1611
Au, Am	AT2G19520.1	FVE	J. curcas	Jatcu.04g000492	Jatcu.05g002240
Au, Am	AT2G19520.1	FVE	H. brasiliensis	GT040122	GT001820
Au, Am	AT2G19520.1	FVE	M. esculenta	Manes.03G033900	Manes.11G026600	Manes.16G101900
FPI	AT1G08970.4	HAP5C; NF-YC9 (NUCLEAR FACTOR Y, SUBUNIT C9)	R. communis,	RcuChr10m1371
FPI	AT1G08970.4	HAP5C; NF-YC9 (NUCLEAR FACTOR Y, SUBUNIT C9)	V. fordii
FPI	AT1G08970.4	HAP5C; NF-YC9 (NUCLEAR FACTOR Y, SUBUNIT C9)	J. curcas	Jatcu.02g001844
FPI	AT1G08970.4	HAP5C; NF-YC9 (NUCLEAR FACTOR Y, SUBUNIT C9)	H. brasiliensis	GT043618
FPI	AT1G08970.4	HAP5C; NF-YC9 (NUCLEAR FACTOR Y, SUBUNIT C9)	M. esculenta	Manes.09G165000
FPI	AT1G18100.1	E12A11	R. communis,	RcuChr03m0420
FPI	AT1G18100.1	E12A11	V. fordii	Vf08G0121
FPI	AT1G18100.1	E12A11	J. curcas	Jatcu.04g001361
FPI	AT1G18100.1	E12A11	H. brasiliensis
FPI	AT1G18100.1	E12A11	M. esculenta	Manes.06G008200
FPI	AT1G22300.1	GRF10 (GENERAL REGULATORY FACTOR 10)	R. communis,
FPI	AT1G22300.1	GRF10 (GENERAL REGULATORY FACTOR 10)	V. fordii
FPI	AT1G22300.1	GRF10 (GENERAL REGULATORY FACTOR 10)	J. curcas
FPI	AT1G22300.1	GRF10 (GENERAL REGULATORY FACTOR 10)	H. brasiliensis
FPI	AT1G22300.1	GRF10 (GENERAL REGULATORY FACTOR 10)	M. esculenta
FPI	AT1G26480.1	GRF12 (GENERAL REGULATORY FACTOR 12)	R. communis,	RcuChr01m0527
FPI	AT1G26480.1	GRF12 (GENERAL REGULATORY FACTOR 12)	V. fordii	Vf06G1466
FPI	AT1G26480.1	GRF12 (GENERAL REGULATORY FACTOR 12)	J. curcas	Jatcu.09g001499
FPI	AT1G26480.1	GRF12 (GENERAL REGULATORY FACTOR 12)	H. brasiliensis	GT030986	GT030889
FPI	AT1G26480.1	GRF12 (GENERAL REGULATORY FACTOR 12)	M. esculenta	Manes.01G028600	Manes.05G108900
FPI	AT1G34760.1	GRF11 (GENERAL REGULATORY FACTOR 11)	R. communis,	RcuChr02m0898
FPI	AT1G34760.1	GRF11 (GENERAL REGULATORY FACTOR 11)	V. fordii	Vf09G1059
FPI	AT1G34760.1	GRF11 (GENERAL REGULATORY FACTOR 11)	J. curcas	Jatcu.07g000973
FPI	AT1G34760.1	GRF11 (GENERAL REGULATORY FACTOR 11)	H. brasiliensis	GT026563	GT003148
FPI	AT1G34760.1	GRF11 (GENERAL REGULATORY FACTOR 11)	M. esculenta	Manes.02G151900	Manes.18G066900
FPI	AT1G35160.1	GRF4; GF14 PHI (GF14 PROTEIN PHI CHAIN)	R. communis,	RcuChr02m0870
FPI	AT1G35160.1	GRF4; GF14 PHI (GF14 PROTEIN PHI CHAIN)	V. fordii	Vf09G1039
FPI	AT1G35160.1	GRF4; GF14 PHI (GF14 PROTEIN PHI CHAIN)	J. curcas	Jatcu.07g000945
FPI	AT1G35160.1	GRF4; GF14 PHI (GF14 PROTEIN PHI CHAIN)	H. brasiliensis	GT026824
FPI	AT1G35160.1	GRF4; GF14 PHI (GF14 PROTEIN PHI CHAIN)	M. esculenta	Manes.02G149900
FPI	AT1G54830.3	NF-YC3 (NUCLEAR FACTOR Y, SUBUNIT C3)	R. communis,	RcuChr10m1371
FPI	AT1G54830.3	NF-YC3 (NUCLEAR FACTOR Y, SUBUNIT C3)	V. fordii
FPI	AT1G54830.3	NF-YC3 (NUCLEAR FACTOR Y, SUBUNIT C3)	J. curcas	Jatcu.02g001844
FPI	AT1G54830.3	NF-YC3 (NUCLEAR FACTOR Y, SUBUNIT C3)	H. brasiliensis	GT043618
FPI	AT1G54830.3	NF-YC3 (NUCLEAR FACTOR Y, SUBUNIT C3)	M. esculenta	Manes.09G165000
FPI	AT1G56170.2	HAP5B; NF-YC2 (NUCLEAR FACTOR Y, SUBUNIT C2)	R. communis,	RcuChr04m2749
FPI	AT1G56170.2	HAP5B; NF-YC2 (NUCLEAR FACTOR Y, SUBUNIT C2)	V. fordii
FPI	AT1G56170.2	HAP5B; NF-YC2 (NUCLEAR FACTOR Y, SUBUNIT C2)	J. curcas	Jatcu.06g002052
FPI	AT1G56170.2	HAP5B; NF-YC2 (NUCLEAR FACTOR Y, SUBUNIT C2)	H. brasiliensis	GT040943	GT002149
FPI	AT1G56170.2	HAP5B; NF-YC2 (NUCLEAR FACTOR Y, SUBUNIT C2)	M. esculenta	Manes.06G176100	Manes.14G009500
FPI	AT1G78300.1	GRF2 (GENERAL REGULATORY FACTOR 2)	R. communis,	RcuChr02m0870
FPI	AT1G78300.1	GRF2 (GENERAL REGULATORY FACTOR 2)	V. fordii	Vf09G1039
FPI	AT1G78300.1	GRF2 (GENERAL REGULATORY FACTOR 2)	J. curcas	Jatcu.07g000945
FPI	AT1G78300.1	GRF2 (GENERAL REGULATORY FACTOR 2)	H. brasiliensis	GT026824
FPI	AT1G78300.1	GRF2 (GENERAL REGULATORY FACTOR 2)	M. esculenta	Manes.02G149900
FPI	AT2G13570.1	NF-YB7 (NUCLEAR FACTOR Y, SUBUNIT B7)	R. communis,	RcuChr08m0347
FPI	AT2G13570.1	NF-YB7 (NUCLEAR FACTOR Y, SUBUNIT B7)	V. fordii	Vf02G1382
FPI	AT2G13570.1	NF-YB7 (NUCLEAR FACTOR Y, SUBUNIT B7)	J. curcas	Jatcu.05g001254
FPI	AT2G13570.1	NF-YB7 (NUCLEAR FACTOR Y, SUBUNIT B7)	H. brasiliensis
FPI	AT2G13570.1	NF-YB7 (NUCLEAR FACTOR Y, SUBUNIT B7)	M. esculenta	Manes.04G075900
FPI	AT2G37060.3	NF-YB8 (NUCLEAR FACTOR Y, SUBUNIT B8)	R. communis,	RcuChr10m1763
FPI	AT2G37060.3	NF-YB8 (NUCLEAR FACTOR Y, SUBUNIT B8)	V. fordii	Vf04G0056
FPI	AT2G37060.3	NF-YB8 (NUCLEAR FACTOR Y, SUBUNIT B8)	J. curcas	Jatcu.U001283
FPI	AT2G37060.3	NF-YB8 (NUCLEAR FACTOR Y, SUBUNIT B8)	H. brasiliensis
FPI	AT2G37060.3	NF-YB8 (NUCLEAR FACTOR Y, SUBUNIT B8)	M. esculenta	Manes.08G002900
FPI	AT2G45660.1	SOC1; AGL20 (AGAMOUS-LIKE 20)	R. communis,	RcuChr01m0223	RcuChr05m2598
FPI	AT2G45660.1	SOC1; AGL20 (AGAMOUS-LIKE 20)	V. fordii	Vf06G2628
FPI	AT2G45660.1	SOC1; AGL20 (AGAMOUS-LIKE 20)	J. curcas	Jatcu.09g000233
FPI	AT2G45660.1	SOC1; AGL20 (AGAMOUS-LIKE 20)	H. brasiliensis	GT020314	GT040262
FPI	AT2G45660.1	SOC1; AGL20 (AGAMOUS-LIKE 20)	M. esculenta	Manes.01G263500	Manes.05G041900
FPI	AT3G02520.1	GRF7 (GENERAL REGULATORY FACTOR 7)	R. communis,
FPI	AT3G02520.1	GRF7 (GENERAL REGULATORY FACTOR 7)	V. fordii	Vf05G1165
FPI	AT3G02520.1	GRF7 (GENERAL REGULATORY FACTOR 7)	J. curcas
FPI	AT3G02520.1	GRF7 (GENERAL REGULATORY FACTOR 7)	H. brasiliensis	GT033552
FPI	AT3G02520.1	GRF7 (GENERAL REGULATORY FACTOR 7)	M. esculenta	Manes.01G108700	Manes.02G067200
FPI	AT3G48590.1	HAP5A; NF-YC1 (NUCLEAR FACTOR Y, SUBUNIT C1)	R. communis,	RcuChr04m2069
FPI	AT3G48590.1	HAP5A; NF-YC1 (NUCLEAR FACTOR Y, SUBUNIT C1)	V. fordii
FPI	AT3G48590.1	HAP5A; NF-YC1 (NUCLEAR FACTOR Y, SUBUNIT C1)	J. curcas	Jatcu.06g001334
FPI	AT3G48590.1	HAP5A; NF-YC1 (NUCLEAR FACTOR Y, SUBUNIT C1)	H. brasiliensis	GT001219
FPI	AT3G48590.1	HAP5A; NF-YC1 (NUCLEAR FACTOR Y, SUBUNIT C1)	M. esculenta	Manes.06G120200	Manes.14G050900
FPI	AT3G53340.1	NF-YB10 (NUCLEAR FACTOR Y, SUBUNIT B10)	R. communis,	RcuChr10m1763
FPI	AT3G53340.1	NF-YB10 (NUCLEAR FACTOR Y, SUBUNIT B10)	V. fordii	Vf04G0056
FPI	AT3G53340.1	NF-YB10 (NUCLEAR FACTOR Y, SUBUNIT B10)	J. curcas
FPI	AT3G53340.1	NF-YB10 (NUCLEAR FACTOR Y, SUBUNIT B10)	H. brasiliensis
FPI	AT3G53340.1	NF-YB10 (NUCLEAR FACTOR Y, SUBUNIT B10)	M. esculenta	Manes.08G002900
FPI	AT4G09000.1	GRF1; 14-3-3-like protein GF14 chi / general regulatory factor 1 (GRF1) [Arabidopsis thaliana] [Arabidopsis thaliana]	R. communis,	RcuChr02m0870
FPI	AT4G09000.1	GRF1; 14-3-3-like protein GF14 chi / general regulatory factor 1 (GRF1) [Arabidopsis thaliana] [Arabidopsis thaliana]	V. fordii	Vf09G1039
FPI	AT4G09000.1	GRF1; 14-3-3-like protein GF14 chi / general regulatory factor 1 (GRF1) [Arabidopsis thaliana] [Arabidopsis thaliana]	J. curcas	Jatcu.07g000945
FPI	AT4G09000.1	GRF1; 14-3-3-like protein GF14 chi / general regulatory factor 1 (GRF1) [Arabidopsis thaliana] [Arabidopsis thaliana]	H. brasiliensis	GT026824
FPI	AT4G09000.1	GRF1; 14-3-3-like protein GF14 chi / general regulatory factor 1 (GRF1) [Arabidopsis thaliana] [Arabidopsis thaliana]	M. esculenta	Manes.02G149900
FPI	AT5G10450.1	GRF6 (G-box regulating factor 6)	R. communis,	RcuChr02m0822	RcuChr07m0830
FPI	AT5G10450.1	GRF6 (G-box regulating factor 6)	V. fordii	Vf01G0753	Vf09G0991
FPI	AT5G10450.1	GRF6 (G-box regulating factor 6)	J. curcas
FPI	AT5G10450.1	GRF6 (G-box regulating factor 6)	H. brasiliensis
FPI	AT5G10450.1	GRF6 (G-box regulating factor 6)	M. esculenta	Manes.12G127800
FPI	AT5G16050.1	GRF5 (GENERAL REGULATORY FACTOR 5)	R. communis,	RcuChr05m1713
FPI	AT5G16050.1	GRF5 (GENERAL REGULATORY FACTOR 5)	V. fordii	Vf05G1165
FPI	AT5G16050.1	GRF5 (GENERAL REGULATORY FACTOR 5)	J. curcas
FPI	AT5G16050.1	GRF5 (GENERAL REGULATORY FACTOR 5)	H. brasiliensis	GT033552
FPI	AT5G16050.1	GRF5 (GENERAL REGULATORY FACTOR 5)	M. esculenta	Manes.01G108700	Manes.02G067200
FPI	AT5G16260.1	ELF9; RNA recognition motif (RRM)-containing protein [Arabidopsis thaliana] [Arabidopsis thaliana]	R. communis,
FPI	AT5G16260.1	ELF9; RNA recognition motif (RRM)-containing protein [Arabidopsis thaliana] [Arabidopsis thaliana]	V. fordii	Vf01G2722
FPI	AT5G16260.1	ELF9; RNA recognition motif (RRM)-containing protein [Arabidopsis thaliana] [Arabidopsis thaliana]	J. curcas
FPI	AT5G16260.1	ELF9; RNA recognition motif (RRM)-containing protein [Arabidopsis thaliana] [Arabidopsis thaliana]	H. brasiliensis	GT000793
FPI	AT5G16260.1	ELF9; RNA recognition motif (RRM)-containing protein [Arabidopsis thaliana] [Arabidopsis thaliana]	M. esculenta
FPI	AT5G38480.1	GRF3 (GENERAL REGULATORY FACTOR 3)	R. communis,
FPI	AT5G38480.1	GRF3 (GENERAL REGULATORY FACTOR 3)	V. fordii	Vf05G1165
FPI	AT5G38480.1	GRF3 (GENERAL REGULATORY FACTOR 3)	J. curcas
FPI	AT5G38480.1	GRF3 (GENERAL REGULATORY FACTOR 3)	H. brasiliensis	GT033552
FPI	AT5G38480.1	GRF3 (GENERAL REGULATORY FACTOR 3)	M. esculenta	Manes.01G108700	Manes.02G067200
FPI	AT5G47640.1	HAP3B; NF-YB2 (NUCLEAR FACTOR Y, SUBUNIT B2)	R. communis,	RcuChr10m0223
FPI	AT5G47640.1	HAP3B; NF-YB2 (NUCLEAR FACTOR Y, SUBUNIT B2)	V. fordii
FPI	AT5G47640.1	HAP3B; NF-YB2 (NUCLEAR FACTOR Y, SUBUNIT B2)	J. curcas
FPI	AT5G47640.1	HAP3B; NF-YB2 (NUCLEAR FACTOR Y, SUBUNIT B2)	H. brasiliensis
FPI	AT5G47640.1	HAP3B; NF-YB2 (NUCLEAR FACTOR Y, SUBUNIT B2)	M. esculenta
FPI	AT5G63470.2	NF-YC4 (NUCLEAR FACTOR Y, SUBUNIT C4)	R. communis,	RcuChr04m2069
FPI	AT5G63470.2	NF-YC4 (NUCLEAR FACTOR Y, SUBUNIT C4)	V. fordii
FPI	AT5G63470.2	NF-YC4 (NUCLEAR FACTOR Y, SUBUNIT C4)	J. curcas	Jatcu.06g001334
FPI	AT5G63470.2	NF-YC4 (NUCLEAR FACTOR Y, SUBUNIT C4)	H. brasiliensis	GT001219
FPI	AT5G63470.2	NF-YC4 (NUCLEAR FACTOR Y, SUBUNIT C4)	M. esculenta	Manes.06G120200	Manes.14G050900
FPI	AT5G65430.1	GRF8 (GENERAL REGULATORY FACTOR 8)	R. communis,	RcuChr02m0822	RcuChr07m0830
FPI	AT5G65430.1	GRF8 (GENERAL REGULATORY FACTOR 8)	V. fordii	Vf01G0753	Vf09G0991
FPI	AT5G65430.1	GRF8 (GENERAL REGULATORY FACTOR 8)	J. curcas	Jatcu.07g000891
FPI	AT5G65430.1	GRF8 (GENERAL REGULATORY FACTOR 8)	H. brasiliensis	GT027109	GT035551
FPI	AT5G65430.1	GRF8 (GENERAL REGULATORY FACTOR 8)	M. esculenta	Manes.02G146600	Manes.12G127800	Manes.18G060900
FPI	AT4G20370.1	TSF (TWIN SISTER OF FT)	R. communis,	RcuChr09m1635	RcuChr09m1648
FPI	AT4G20370.1	TSF (TWIN SISTER OF FT)	V. fordii	Vf01g02841
FPI	AT4G20370.1	TSF (TWIN SISTER OF FT)	J. curcas	Jatcu_U003160.1
FPI	AT4G20370.1	TSF (TWIN SISTER OF FT)	H. brasiliensis	GT000780
FPI	AT4G20370.1	TSF (TWIN SISTER OF FT)	M. esculenta	Manes_12G001600	Manes_13G000800
FPI	AT1G65480.1	FT (FLOWERING LOCUS T)	R. communis,	RcuChr07m3079	RcuChr07m3080	RcuChr07m3081
FPI	AT1G65480.1	FT (FLOWERING LOCUS T)	V. fordii
FPI	AT1G65480.1	FT (FLOWERING LOCUS T)	J. curcas
FPI	AT1G65480.1	FT (FLOWERING LOCUS T)	H. brasiliensis
FPI	AT1G65480.1	FT (FLOWERING LOCUS T)	M. esculenta	Manes.12G001600
FPI, MI	AT5G61850.1	LFY (LEAFY)	R. communis,	RcuChr04m2158
FPI, MI	AT5G61850.1	LFY (LEAFY)	V. fordii	Vf10G0675
FPI, MI	AT5G61850.1	LFY (LEAFY)	J. curcas	Jatcu.06g001428
FPI, MI	AT5G61850.1	LFY (LEAFY)	H. brasiliensis	GT026289	GT041850
FPI, MI	AT5G61850.1	LFY (LEAFY)	M. esculenta	Manes.06G127100	Manes.14G044200
G	AT3G04240.1	SEC (secret agent)	R. communis,	RcuChr10m1095
G	AT3G04240.1	SEC (secret agent)	V. fordii	Vf07G2115
G	AT3G04240.1	SEC (secret agent)	J. curcas	Jatcu.02g001587
G	AT3G04240.1	SEC (secret agent)	H. brasiliensis
G	AT3G04240.1	SEC (secret agent)	M. esculenta	Manes.08G142800	Manes.08G146600	Manes.09G145400
G	AT3G11540.1	SPY (SPINDLY)	R. communis,	RcuChr10m2059
G	AT3G11540.1	SPY (SPINDLY)	V. fordii	Vf04G0373
G	AT3G11540.1	SPY (SPINDLY)	J. curcas	Jatcu.02g000327
G	AT3G11540.1	SPY (SPINDLY)	H. brasiliensis	GT031721
G	AT3G11540.1	SPY (SPINDLY)	M. esculenta	Manes.08G028400	Manes.09G052300
L	AT1G01060.3	LHY (LATE ELONGATED HYPOCOTYL)	R. communis,	RcuChr01m1418
L	AT1G01060.3	LHY (LATE ELONGATED HYPOCOTYL)	V. fordii	Vf06G2309
L	AT1G01060.3	LHY (LATE ELONGATED HYPOCOTYL)	J. curcas	Jatcu.09g000588
L	AT1G01060.3	LHY (LATE ELONGATED HYPOCOTYL)	H. brasiliensis	GT039582	GT039580
L	AT1G01060.3	LHY (LATE ELONGATED HYPOCOTYL)	M. esculenta	Manes.01G239000	Manes.05G015600
L	AT1G04400.2	CRY2 (CRYPTOCHROME 2)	R. communis,	RcuChr09m0698
L	AT1G04400.2	CRY2 (CRYPTOCHROME 2)	V. fordii	Vf11G1444
L	AT1G04400.2	CRY2 (CRYPTOCHROME 2)	J. curcas	Jatcu.03g000563
L	AT1G04400.2	CRY2 (CRYPTOCHROME 2)	H. brasiliensis
L	AT1G04400.2	CRY2 (CRYPTOCHROME 2)	M. esculenta	Manes.15G040500
L	AT1G09530.2	PIF3 (PHYTOCHROME INTERACTING FACTOR 3)	R. communis,	RcuChr10m1578
L	AT1G09530.2	PIF3 (PHYTOCHROME INTERACTING FACTOR 3)	V. fordii	Vf07G2575
L	AT1G09530.2	PIF3 (PHYTOCHROME INTERACTING FACTOR 3)	J. curcas	Jatcu.02g002058
L	AT1G09530.2	PIF3 (PHYTOCHROME INTERACTING FACTOR 3)	H. brasiliensis	GT027524
L	AT1G09530.2	PIF3 (PHYTOCHROME INTERACTING FACTOR 3)	M. esculenta	Manes.08G107100	Manes.09G181800
L	AT1G09570.1	PHYA (PHYTOCHROME A)	R. communis,	RcuChr10m1586
L	AT1G09570.1	PHYA (PHYTOCHROME A)	V. fordii	Vf07G2583
L	AT1G09570.1	PHYA (PHYTOCHROME A)	J. curcas	Jatcu.02g002067
L	AT1G09570.1	PHYA (PHYTOCHROME A)	H. brasiliensis	GT007249	GT027571
L	AT1G09570.1	PHYA (PHYTOCHROME A)	M. esculenta	Manes.09G182500
L	AT1G13260.1	RAV1	R. communis,	RcuChr04m1424
L	AT1G13260.1	RAV1	V. fordii	Vf10G1420
L	AT1G13260.1	RAV1	J. curcas	Jatcu.06g000531
L	AT1G13260.1	RAV1	H. brasiliensis	GT042419	GT020830
L	AT1G13260.1	RAV1	M. esculenta	Manes.06G071700	Manes.14G098000
L	AT1G17455.2	ELF4-L4 (ELF4-Like 4) [Arabidopsis thaliana] [Arabidopsis thaliana]	R. communis,	RcuChr08m0661
L	AT1G17455.2	ELF4-L4 (ELF4-Like 4) [Arabidopsis thaliana] [Arabidopsis thaliana]	V. fordii	Vf02G2468
L	AT1G17455.2	ELF4-L4 (ELF4-Like 4) [Arabidopsis thaliana] [Arabidopsis thaliana]	J. curcas	Jatcu.05g002316
L	AT1G17455.2	ELF4-L4 (ELF4-Like 4) [Arabidopsis thaliana] [Arabidopsis thaliana]	H. brasiliensis	GT037626
L	AT1G17455.2	ELF4-L4 (ELF4-Like 4) [Arabidopsis thaliana] [Arabidopsis thaliana]	M. esculenta	Manes.11G021100
L	AT1G22770.1	GI (GIGANTEA) [Arabidopsis thaliana] [Arabidopsis thaliana]	R. communis,
L	AT1G22770.1	GI (GIGANTEA) [Arabidopsis thaliana] [Arabidopsis thaliana]	V. fordii	Vf09G1447
L	AT1G22770.1	GI (GIGANTEA) [Arabidopsis thaliana] [Arabidopsis thaliana]	J. curcas
L	AT1G22770.1	GI (GIGANTEA) [Arabidopsis thaliana] [Arabidopsis thaliana]	H. brasiliensis
L	AT1G22770.1	GI (GIGANTEA) [Arabidopsis thaliana] [Arabidopsis thaliana]	M. esculenta
L	AT1G25540.1	PFT1 (PHYTOCHROME AND FLOWERING TIME 1)	R. communis,	RcuChr04m1415
L	AT1G25540.1	PFT1 (PHYTOCHROME AND FLOWERING TIME 1)	V. fordii	Vf10G1428
L	AT1G25540.1	PFT1 (PHYTOCHROME AND FLOWERING TIME 1)	J. curcas
L	AT1G25540.1	PFT1 (PHYTOCHROME AND FLOWERING TIME 1)	H. brasiliensis	GT020524
L	AT1G25540.1	PFT1 (PHYTOCHROME AND FLOWERING TIME 1)	M. esculenta	Manes.14G098600
L	AT1G25560.1	TEM1 (TEMPRANILLO 1)	R. communis,	RcuChr04m1424
L	AT1G25560.1	TEM1 (TEMPRANILLO 1)	V. fordii	Vf10G1420
L	AT1G25560.1	TEM1 (TEMPRANILLO 1)	J. curcas	Jatcu.06g000531
L	AT1G25560.1	TEM1 (TEMPRANILLO 1)	H. brasiliensis	GT042419	GT020830
L	AT1G25560.1	TEM1 (TEMPRANILLO 1)	M. esculenta	Manes.06G071700	Manes.14G098000
L	AT1G26790.1	AT1G26790; Dof-type zinc finger domain-containing protein [Arabidopsis thaliana] [Arabidopsis thaliana]	R. communis,	RcuChr01m0616	RcuChr04m1676	RcuChr05m0853
L	AT1G26790.1	AT1G26790; Dof-type zinc finger domain-containing protein [Arabidopsis thaliana] [Arabidopsis thaliana]	V. fordii	Vf05G1449	Vf06G1555	Vf10G1154
L	AT1G26790.1	AT1G26790; Dof-type zinc finger domain-containing protein [Arabidopsis thaliana] [Arabidopsis thaliana]	J. curcas	Jatcu.09g001407	Jatcu.U000301
L	AT1G26790.1	AT1G26790; Dof-type zinc finger domain-containing protein [Arabidopsis thaliana] [Arabidopsis thaliana]	H. brasiliensis
L	AT1G26790.1	AT1G26790; Dof-type zinc finger domain-containing protein [Arabidopsis thaliana] [Arabidopsis thaliana]	M. esculenta	Manes.01G035000	Manes.05G103100
L	AT1G29160.1	AT1G29160	R. communis,	RcuChr05m2266
L	AT1G29160.1	AT1G29160	V. fordii	Vf07G1024
L	AT1G29160.1	AT1G29160	J. curcas
L	AT1G29160.1	AT1G29160	H. brasiliensis	GT004271
L	AT1G29160.1	AT1G29160	M. esculenta	Manes.16G039600	Manes.17G055700
L	AT1G53090.2	SPA4 (SPA1-RELATED 4)	R. communis,	RcuChr09m2279
L	AT1G53090.2	SPA4 (SPA1-RELATED 4)	V. fordii	Vf11G0701
L	AT1G53090.2	SPA4 (SPA1-RELATED 4)	J. curcas	Jatcu.03g001323
L	AT1G53090.2	SPA4 (SPA1-RELATED 4)	H. brasiliensis	GT010491
L	AT1G53090.2	SPA4 (SPA1-RELATED 4)	M. esculenta	Manes.03G109800	Manes.15G087200
L	AT1G68050.1	FKF1 (FLAVIN-BINDING, KELCH REPEAT, F BOX 1)	R. communis,
L	AT1G68050.1	FKF1 (FLAVIN-BINDING, KELCH REPEAT, F BOX 1)	V. fordii	Vf07G1364
L	AT1G68050.1	FKF1 (FLAVIN-BINDING, KELCH REPEAT, F BOX 1)	J. curcas
L	AT1G68050.1	FKF1 (FLAVIN-BINDING, KELCH REPEAT, F BOX 1)	H. brasiliensis	GT002641
L	AT1G68050.1	FKF1 (FLAVIN-BINDING, KELCH REPEAT, F BOX 1)	M. esculenta	Manes.15G134900
L	AT1G68840.2	TEM2; RAV2 (REGULATOR OF THE ATPASE OF THE VACUOLAR MEMBRANE)	R. communis,	RcuChr04m1424
L	AT1G68840.2	TEM2; RAV2 (REGULATOR OF THE ATPASE OF THE VACUOLAR MEMBRANE)	V. fordii	Vf10G1420
L	AT1G68840.2	TEM2; RAV2 (REGULATOR OF THE ATPASE OF THE VACUOLAR MEMBRANE)	J. curcas
L	AT1G68840.2	TEM2; RAV2 (REGULATOR OF THE ATPASE OF THE VACUOLAR MEMBRANE)	H. brasiliensis
L	AT1G68840.2	TEM2; RAV2 (REGULATOR OF THE ATPASE OF THE VACUOLAR MEMBRANE)	M. esculenta	Manes.06G071700	Manes.14G098000
L	AT1G69570.1	CDF5; Dof-type zinc finger domain-containing protein [Arabidopsis thaliana] [Arabidopsis thaliana]	R. communis,	RcuChr01m0616	RcuChr04m1676	RcuChr05m0853
L	AT1G69570.1	CDF5; Dof-type zinc finger domain-containing protein [Arabidopsis thaliana] [Arabidopsis thaliana]	V. fordii	Vf05G1449	Vf06G1555	Vf10G1154
L	AT1G69570.1	CDF5; Dof-type zinc finger domain-containing protein [Arabidopsis thaliana] [Arabidopsis thaliana]	J. curcas	Jatcu.09g001407	Jatcu.U000301
L	AT1G69570.1	CDF5; Dof-type zinc finger domain-containing protein [Arabidopsis thaliana] [Arabidopsis thaliana]	H. brasiliensis	GT022541	GT013070
L	AT1G69570.1	CDF5; Dof-type zinc finger domain-containing protein [Arabidopsis thaliana] [Arabidopsis thaliana]	M. esculenta	Manes.01G035000	Manes.05G103100	Manes.06G091600	Manes.14G079000
L	AT1G72630.1	ELF4-L2 (ELF4-Like 2) [Arabidopsis thaliana] [Arabidopsis thaliana]	R. communis,	RcuChr03m1707	RcuChr08m0661
L	AT1G72630.1	ELF4-L2 (ELF4-Like 2) [Arabidopsis thaliana] [Arabidopsis thaliana]	V. fordii	Vf02G2468	Vf08G1533
L	AT1G72630.1	ELF4-L2 (ELF4-Like 2) [Arabidopsis thaliana] [Arabidopsis thaliana]	J. curcas	Jatcu.04g000562	Jatcu.05g002316
L	AT1G72630.1	ELF4-L2 (ELF4-Like 2) [Arabidopsis thaliana] [Arabidopsis thaliana]	H. brasiliensis	GT037626
L	AT1G72630.1	ELF4-L2 (ELF4-Like 2) [Arabidopsis thaliana] [Arabidopsis thaliana]	M. esculenta	Manes.03G038900	Manes.11G021100	Manes.16G097100
L	AT2G06255.1	ELF4-L3	R. communis,	RcuChr03m1707
L	AT2G06255.1	ELF4-L3	V. fordii	Vf08G1533
L	AT2G06255.1	ELF4-L3	J. curcas	Jatcu.04g000562
L	AT2G06255.1	ELF4-L3	H. brasiliensis	GT039733
L	AT2G06255.1	ELF4-L3	M. esculenta	Manes.03G038900	Manes.16G097100
L	AT2G18915.1	LKP2 (LOV KELCH PROTEIN 2)	R. communis,	RcuChr03m0038
L	AT2G18915.1	LKP2 (LOV KELCH PROTEIN 2)	V. fordii	Vf08G0506
L	AT2G18915.1	LKP2 (LOV KELCH PROTEIN 2)	J. curcas	Jatcu.04g001818
L	AT2G18915.1	LKP2 (LOV KELCH PROTEIN 2)	H. brasiliensis
L	AT2G18915.1	LKP2 (LOV KELCH PROTEIN 2)	M. esculenta	Manes.06G022700
L	AT2G22630.1	AGL17 (agamous-like 17)	R. communis,	RcuChr02m0763	RcuChr07m0757
L	AT2G22630.1	AGL17 (agamous-like 17)	V. fordii	Vf01G0021
L	AT2G22630.1	AGL17 (agamous-like 17)	J. curcas	Jatcu.07g000827	Jatcu.08g001274
L	AT2G22630.1	AGL17 (agamous-like 17)	H. brasiliensis	GT017299
L	AT2G22630.1	AGL17 (agamous-like 17)	M. esculenta	Manes.12G122000	Manes.13G103600
L	AT2G23070.1	AT2G23070; casein kinase II alpha chain, putative [Arabidopsis thaliana] [Arabidopsis thaliana]	R. communis,	RcuChr07m0615
L	AT2G23070.1	AT2G23070; casein kinase II alpha chain, putative [Arabidopsis thaliana] [Arabidopsis thaliana]	V. fordii	Vf01G0180
L	AT2G23070.1	AT2G23070; casein kinase II alpha chain, putative [Arabidopsis thaliana] [Arabidopsis thaliana]	J. curcas	Jatcu.08g001403
L	AT2G23070.1	AT2G23070; casein kinase II alpha chain, putative [Arabidopsis thaliana] [Arabidopsis thaliana]	H. brasiliensis	GT016189	GT034342
L	AT2G23070.1	AT2G23070; casein kinase II alpha chain, putative [Arabidopsis thaliana] [Arabidopsis thaliana]	M. esculenta	Manes.05G180400	Manes.12G111700	Manes.13G113600
L	AT2G24790.1	COL3 (CONSTANS-LIKE 3)	R. communis,	RcuChr03m2285
L	AT2G24790.1	COL3 (CONSTANS-LIKE 3)	V. fordii	Vf08G2000
L	AT2G24790.1	COL3 (CONSTANS-LIKE 3)	J. curcas	Jatcu.04g000086
L	AT2G24790.1	COL3 (CONSTANS-LIKE 3)	H. brasiliensis
L	AT2G24790.1	COL3 (CONSTANS-LIKE 3)	M. esculenta	Manes.03G006000	Manes.16G133200
L	AT2G29950.1	ELF4-L1 (ELF4-Like 1) [Arabidopsis thaliana] [Arabidopsis thaliana]	R. communis,	RcuChr01m3523
L	AT2G29950.1	ELF4-L1 (ELF4-Like 1) [Arabidopsis thaliana] [Arabidopsis thaliana]	V. fordii	Vf06G0031
L	AT2G29950.1	ELF4-L1 (ELF4-Like 1) [Arabidopsis thaliana] [Arabidopsis thaliana]	J. curcas	Jatcu.09g002502
L	AT2G29950.1	ELF4-L1 (ELF4-Like 1) [Arabidopsis thaliana] [Arabidopsis thaliana]	H. brasiliensis
L	AT2G29950.1	ELF4-L1 (ELF4-Like 1) [Arabidopsis thaliana] [Arabidopsis thaliana]	M. esculenta	Manes.10G013000
L	AT2G32950.1	COP1 (CONSTITUTIVE PHOTOMORPHOGENIC 1)	R. communis,	RcuChr07m2157
L	AT2G32950.1	COP1 (CONSTITUTIVE PHOTOMORPHOGENIC 1)	V. fordii
L	AT2G32950.1	COP1 (CONSTITUTIVE PHOTOMORPHOGENIC 1)	J. curcas	Jatcu.U001621
L	AT2G32950.1	COP1 (CONSTITUTIVE PHOTOMORPHOGENIC 1)	H. brasiliensis
L	AT2G32950.1	COP1 (CONSTITUTIVE PHOTOMORPHOGENIC 1)	M. esculenta	Manes.12G068900
L	AT2G34140.1	AT2G34140	R. communis,	RcuChr05m2266
L	AT2G34140.1	AT2G34140	V. fordii	Vf07G1024
L	AT2G34140.1	AT2G34140	J. curcas
L	AT2G34140.1	AT2G34140	H. brasiliensis
L	AT2G34140.1	AT2G34140	M. esculenta	Manes.16G039600	Manes.17G055700
L	AT2G46340.1	SPA1 (SUPPRESSOR OF PHYA-105 1)	R. communis,	RcuChr01m1573	RcuChr05m2808
L	AT2G46340.1	SPA1 (SUPPRESSOR OF PHYA-105 1)	V. fordii	Vf05G1949
L	AT2G46340.1	SPA1 (SUPPRESSOR OF PHYA-105 1)	J. curcas	Jatcu.09g000453
L	AT2G46340.1	SPA1 (SUPPRESSOR OF PHYA-105 1)	H. brasiliensis
L	AT2G46340.1	SPA1 (SUPPRESSOR OF PHYA-105 1)	M. esculenta	Manes.01G248600
L	AT2G46830.1	CCA1 (CIRCADIAN CLOCK ASSOCIATED 1)	R. communis,	RcuChr01m1418
L	AT2G46830.1	CCA1 (CIRCADIAN CLOCK ASSOCIATED 1)	V. fordii	Vf06G2309
L	AT2G46830.1	CCA1 (CIRCADIAN CLOCK ASSOCIATED 1)	J. curcas	Jatcu.09g000588
L	AT2G46830.1	CCA1 (CIRCADIAN CLOCK ASSOCIATED 1)	H. brasiliensis	GT039580
L	AT2G46830.1	CCA1 (CIRCADIAN CLOCK ASSOCIATED 1)	M. esculenta	Manes.01G239000	Manes.05G015600
L	AT2G47700.1	RFI2 zinc finger (C3HC4-type RING finger) family protein [Arabidopsis thaliana] [Arabidopsis thaliana]	R. communis,	RcuChr01m1121	RcuChr09m0313	RcuChr10m1449
L	AT2G47700.1	RFI2 zinc finger (C3HC4-type RING finger) family protein [Arabidopsis thaliana] [Arabidopsis thaliana]	V. fordii	Vf11G1836	Vf06G2055	Vf07G2446
L	AT2G47700.1	RFI2 zinc finger (C3HC4-type RING finger) family protein [Arabidopsis thaliana] [Arabidopsis thaliana]	J. curcas	Jatcu.02g001917	Jatcu.09g000868
L	AT2G47700.1	RFI2 zinc finger (C3HC4-type RING finger) family protein [Arabidopsis thaliana] [Arabidopsis thaliana]	H. brasiliensis	GT024403	GT038782
L	AT2G47700.1	RFI2 zinc finger (C3HC4-type RING finger) family protein [Arabidopsis thaliana] [Arabidopsis thaliana]	M. esculenta	Manes.03G196300	Manes.09G170900
L	AT3G02380.1	COL2 (constans-like 2)	R. communis,
L	AT3G02380.1	COL2 (constans-like 2)	V. fordii
L	AT3G02380.1	COL2 (constans-like 2)	J. curcas
L	AT3G02380.1	COL2 (constans-like 2)	H. brasiliensis
L	AT3G02380.1	COL2 (constans-like 2)	M. esculenta	Manes.01G106200	Manes.02G062700
L	AT3G07650.4	COL9 (CONSTANS-LIKE 9)	R. communis,
L	AT3G07650.4	COL9 (CONSTANS-LIKE 9)	V. fordii	Vf01G1861
L	AT3G07650.4	COL9 (CONSTANS-LIKE 9)	J. curcas	Jatcu.U001930
L	AT3G07650.4	COL9 (CONSTANS-LIKE 9)	H. brasiliensis	GT024473	GT030746
L	AT3G07650.4	COL9 (CONSTANS-LIKE 9)	M. esculenta	Manes.13G059800
L	AT3G15354.1	SPA3 (SPA1-RELATED 3)	R. communis,	RcuChr09m2279
L	AT3G15354.1	SPA3 (SPA1-RELATED 3)	V. fordii	Vf11G0701
L	AT3G15354.1	SPA3 (SPA1-RELATED 3)	J. curcas	Jatcu.03g001323
L	AT3G15354.1	SPA3 (SPA1-RELATED 3)	H. brasiliensis	GT010491	GT026410
L	AT3G15354.1	SPA3 (SPA1-RELATED 3)	M. esculenta	Manes.03G109800	Manes.15G087200
L	AT3G15620.1	UVR3 (UV REPAIR DEFECTIVE 3)	R. communis,
L	AT3G15620.1	UVR3 (UV REPAIR DEFECTIVE 3)	V. fordii
L	AT3G15620.1	UVR3 (UV REPAIR DEFECTIVE 3)	J. curcas	Jatcu.05g001919
L	AT3G15620.1	UVR3 (UV REPAIR DEFECTIVE 3)	H. brasiliensis
L	AT3G15620.1	UVR3 (UV REPAIR DEFECTIVE 3)	M. esculenta
L	AT3G21320.1	AT3G21320	R. communis,	RcuChr08m0780
L	AT3G21320.1	AT3G21320	V. fordii	Vf02G2350
L	AT3G21320.1	AT3G21320	J. curcas	Jatcu.05g002187
L	AT3G21320.1	AT3G21320	H. brasiliensis	GT037157
L	AT3G21320.1	AT3G21320	M. esculenta	Manes.04G136600
L	AT3G25730.1	AT3G25730	R. communis,	RcuChr04m1424
L	AT3G25730.1	AT3G25730	V. fordii	Vf10G1420
L	AT3G25730.1	AT3G25730	J. curcas	Jatcu.06g000531
L	AT3G25730.1	AT3G25730	H. brasiliensis	GT042419
L	AT3G25730.1	AT3G25730	M. esculenta	Manes.06G071700	Manes.14G098000
L	AT3G46640.2	LUX; PCL1 (PHYTOCLOCK 1)	R. communis,	RcuChr01m3372
L	AT3G46640.2	LUX; PCL1 (PHYTOCLOCK 1)	V. fordii	Vf06G0253
L	AT3G46640.2	LUX; PCL1 (PHYTOCLOCK 1)	J. curcas
L	AT3G46640.2	LUX; PCL1 (PHYTOCLOCK 1)	H. brasiliensis	GT036672	GT028069
L	AT3G46640.2	LUX; PCL1 (PHYTOCLOCK 1)	M. esculenta	Manes.01G170000	Manes.02G129800
L	AT3G47500.1	CDF3 (CYCLING DOF FACTOR 3)	R. communis,	RcuChr04m1676
L	AT3G47500.1	CDF3 (CYCLING DOF FACTOR 3)	V. fordii	Vf10G1154
L	AT3G47500.1	CDF3 (CYCLING DOF FACTOR 3)	J. curcas	Jatcu.09g001407
L	AT3G47500.1	CDF3 (CYCLING DOF FACTOR 3)	H. brasiliensis	GT022541	GT042119
L	AT3G47500.1	CDF3 (CYCLING DOF FACTOR 3)	M. esculenta	Manes.06G091600	Manes.14G079000
L	AT3G50000.1	CKA2 (CASEIN KINASE II, ALPHA CHAIN 2)	R. communis,	RcuChr07m0615
L	AT3G50000.1	CKA2 (CASEIN KINASE II, ALPHA CHAIN 2)	V. fordii	Vf01G0180	Vf09G1568
L	AT3G50000.1	CKA2 (CASEIN KINASE II, ALPHA CHAIN 2)	J. curcas	Jatcu.07g000681	Jatcu.08g001417
L	AT3G50000.1	CKA2 (CASEIN KINASE II, ALPHA CHAIN 2)	H. brasiliensis	GT034342	GT005174
L	AT3G50000.1	CKA2 (CASEIN KINASE II, ALPHA CHAIN 2)	M. esculenta	Manes.05G180400	Manes.12G111700	Manes.13G113600
L	AT4G08920.1	CRY1 (CRYPTOCHROME 1)	R. communis,	RcuChr02m0905
L	AT4G08920.1	CRY1 (CRYPTOCHROME 1)	V. fordii	Vf09G1065
L	AT4G08920.1	CRY1 (CRYPTOCHROME 1)	J. curcas	Jatcu.07g000977
L	AT4G08920.1	CRY1 (CRYPTOCHROME 1)	H. brasiliensis	GT026521	GT003124
L	AT4G08920.1	CRY1 (CRYPTOCHROME 1)	M. esculenta	Manes.02G152400	Manes.18G067300
L	AT4G11110.1	SPA2 (SPA1-RELATED 2)	R. communis,	RcuChr05m2808
L	AT4G11110.1	SPA2 (SPA1-RELATED 2)	V. fordii	Vf05G1949
L	AT4G11110.1	SPA2 (SPA1-RELATED 2)	J. curcas
L	AT4G11110.1	SPA2 (SPA1-RELATED 2)	H. brasiliensis
L	AT4G11110.1	SPA2 (SPA1-RELATED 2)	M. esculenta
L	AT4G16250.1	PHYD (PHYTOCHROME DEFECTIVE D)	R. communis,	RcuChr09m0192
L	AT4G16250.1	PHYD (PHYTOCHROME DEFECTIVE D)	V. fordii	Vf11G1968
L	AT4G16250.1	PHYD (PHYTOCHROME DEFECTIVE D)	J. curcas	Jatcu.03g000124
L	AT4G16250.1	PHYD (PHYTOCHROME DEFECTIVE D)	H. brasiliensis
L	AT4G16250.1	PHYD (PHYTOCHROME DEFECTIVE D)	M. esculenta	Manes.03G205100
L	AT4G34530.1	CIB1 (CRYPTOCHROME-INTERACTING BASIC-HELIX-LOOP-HELIX 1)	R. communis,	RcuChr08m1372
L	AT4G34530.1	CIB1 (CRYPTOCHROME-INTERACTING BASIC-HELIX-LOOP-HELIX 1)	V. fordii	Vf02G1661
L	AT4G34530.1	CIB1 (CRYPTOCHROME-INTERACTING BASIC-HELIX-LOOP-HELIX 1)	J. curcas	Jatcu.05g001489
L	AT4G34530.1	CIB1 (CRYPTOCHROME-INTERACTING BASIC-HELIX-LOOP-HELIX 1)	H. brasiliensis	GT033141
L	AT4G34530.1	CIB1 (CRYPTOCHROME-INTERACTING BASIC-HELIX-LOOP-HELIX 1)	M. esculenta
L	AT5G15840.1	CO (CONSTANS)	R. communis,
L	AT5G15840.1	CO (CONSTANS)	V. fordii
L	AT5G15840.1	CO (CONSTANS)	J. curcas	Jatcu.U000506	Jatcu.U000507
L	AT5G15840.1	CO (CONSTANS)	H. brasiliensis
L	AT5G15840.1	CO (CONSTANS)	M. esculenta	Manes.01G106200	Manes.02G062700
L	AT5G24930.1	ATCOL4; zinc finger (B-box type) family protein [Arabidopsis thaliana] [Arabidopsis thaliana]	R. communis,	RcuChr03m2285
L	AT5G24930.1	ATCOL4; zinc finger (B-box type) family protein [Arabidopsis thaliana] [Arabidopsis thaliana]	V. fordii	Vf08G2000
L	AT5G24930.1	ATCOL4; zinc finger (B-box type) family protein [Arabidopsis thaliana] [Arabidopsis thaliana]	J. curcas	Jatcu.04g000086
L	AT5G24930.1	ATCOL4; zinc finger (B-box type) family protein [Arabidopsis thaliana] [Arabidopsis thaliana]	H. brasiliensis	GT009596
L	AT5G24930.1	ATCOL4; zinc finger (B-box type) family protein [Arabidopsis thaliana] [Arabidopsis thaliana]	M. esculenta	Manes.03G006000	Manes.16G133200
L	AT5G35840.1	PHYC (phytochrome defective c)	R. communis,
L	AT5G35840.1	PHYC (phytochrome defective c)	V. fordii	Vf01G1796
L	AT5G35840.1	PHYC (phytochrome defective c)	J. curcas	Jatcu.U001986
L	AT5G35840.1	PHYC (phytochrome defective c)	H. brasiliensis
L	AT5G35840.1	PHYC (phytochrome defective c)	M. esculenta
L	AT5G39660.2	CDF2 (CYCLING DOF FACTOR 2)	R. communis,
L	AT5G39660.2	CDF2 (CYCLING DOF FACTOR 2)	V. fordii
L	AT5G39660.2	CDF2 (CYCLING DOF FACTOR 2)	J. curcas
L	AT5G39660.2	CDF2 (CYCLING DOF FACTOR 2)	H. brasiliensis	GT013070
L	AT5G39660.2	CDF2 (CYCLING DOF FACTOR 2)	M. esculenta
L	AT5G48250.1	AT5G48250	R. communis,
L	AT5G48250.1	AT5G48250	V. fordii	Vf01G1861
L	AT5G48250.1	AT5G48250	J. curcas	Jatcu.U001930
L	AT5G48250.1	AT5G48250	H. brasiliensis	GT024473	GT030746	GT024370
L	AT5G48250.1	AT5G48250	M. esculenta	Manes.13G059800
L	AT5G57360.1	ZTL (ZEITLUPE)	R. communis,	RcuChr03m0038
L	AT5G57360.1	ZTL (ZEITLUPE)	V. fordii	Vf08G0506
L	AT5G57360.1	ZTL (ZEITLUPE)	J. curcas	Jatcu.04g001818
L	AT5G57360.1	ZTL (ZEITLUPE)	H. brasiliensis
L	AT5G57360.1	ZTL (ZEITLUPE)	M. esculenta	Manes.06G022700
L	AT5G57660.1	ATCOL5; zinc finger (B-box type) family protein [Arabidopsis thaliana] [Arabidopsis thaliana]	R. communis,	RcuChr03m0983
L	AT5G57660.1	ATCOL5; zinc finger (B-box type) family protein [Arabidopsis thaliana] [Arabidopsis thaliana]	V. fordii	Vf08G0382
L	AT5G57660.1	ATCOL5; zinc finger (B-box type) family protein [Arabidopsis thaliana] [Arabidopsis thaliana]	J. curcas	Jatcu.04g001969
L	AT5G57660.1	ATCOL5; zinc finger (B-box type) family protein [Arabidopsis thaliana] [Arabidopsis thaliana]	H. brasiliensis
L	AT5G57660.1	ATCOL5; zinc finger (B-box type) family protein [Arabidopsis thaliana] [Arabidopsis thaliana]	M. esculenta	Manes.06G028200
L	AT5G59570.1	AT5G59570; myb family transcription factor [Arabidopsis thaliana] [Arabidopsis thaliana]	R. communis,	RcuChr01m3372
L	AT5G59570.1	AT5G59570; myb family transcription factor [Arabidopsis thaliana] [Arabidopsis thaliana]	V. fordii	Vf06G0253
L	AT5G59570.1	AT5G59570; myb family transcription factor [Arabidopsis thaliana] [Arabidopsis thaliana]	J. curcas
L	AT5G59570.1	AT5G59570; myb family transcription factor [Arabidopsis thaliana] [Arabidopsis thaliana]	H. brasiliensis	GT036672	GT028069
L	AT5G59570.1	AT5G59570; myb family transcription factor [Arabidopsis thaliana] [Arabidopsis thaliana]	M. esculenta	Manes.01G170000	Manes.02G129800
L	AT5G60100.3	APRR3 (ARABIDOPSIS PSEUDO-RESPONSE REGULATOR 3)	R. communis,	RcuChr08m1939
L	AT5G60100.3	APRR3 (ARABIDOPSIS PSEUDO-RESPONSE REGULATOR 3)	V. fordii	Vf02G0391
L	AT5G60100.3	APRR3 (ARABIDOPSIS PSEUDO-RESPONSE REGULATOR 3)	J. curcas
L	AT5G60100.3	APRR3 (ARABIDOPSIS PSEUDO-RESPONSE REGULATOR 3)	H. brasiliensis	GT014456	GT004136
L	AT5G60100.3	APRR3 (ARABIDOPSIS PSEUDO-RESPONSE REGULATOR 3)	M. esculenta	Manes.04G027300
L	AT5G61380.1	TOC1 (TIMING OF CAB EXPRESSION 1)	R. communis,	RcuChr04m1655
L	AT5G61380.1	TOC1 (TIMING OF CAB EXPRESSION 1)	V. fordii	Vf10G1172
L	AT5G61380.1	TOC1 (TIMING OF CAB EXPRESSION 1)	J. curcas	Jatcu.06g000906
L	AT5G61380.1	TOC1 (TIMING OF CAB EXPRESSION 1)	H. brasiliensis	GT022412
L	AT5G61380.1	TOC1 (TIMING OF CAB EXPRESSION 1)	M. esculenta	Manes.06G089800	Manes.14G081500
L	AT5G62430.1	CDF1 (CYCLING DOF FACTOR 1)	R. communis,	RcuChr04m1676
L	AT5G62430.1	CDF1 (CYCLING DOF FACTOR 1)	V. fordii	Vf10G1154
L	AT5G62430.1	CDF1 (CYCLING DOF FACTOR 1)	J. curcas
L	AT5G62430.1	CDF1 (CYCLING DOF FACTOR 1)	H. brasiliensis	GT022541	GT042119
L	AT5G62430.1	CDF1 (CYCLING DOF FACTOR 1)	M. esculenta	Manes.06G091600	Manes.14G079000
L	AT5G67380.1	CKA1 (CASEIN KINASE ALPHA 1)	R. communis,	RcuChr07m0615
L	AT5G67380.1	CKA1 (CASEIN KINASE ALPHA 1)	V. fordii	Vf01G0180	Vf09G1568
L	AT5G67380.1	CKA1 (CASEIN KINASE ALPHA 1)	J. curcas	Jatcu.07g000681	Jatcu.08g001417
L	AT5G67380.1	CKA1 (CASEIN KINASE ALPHA 1)	H. brasiliensis	GT016189	GT034342
L	AT5G67380.1	CKA1 (CASEIN KINASE ALPHA 1)	M. esculenta	Manes.05G180400	Manes.12G111700	Manes.13G113600
L, Am	AT2G25930.1	ELF3 (EARLY FLOWERING 3)	R. communis,	RcuChr03m1965
L, Am	AT2G25930.1	ELF3 (EARLY FLOWERING 3)	V. fordii	Vf08G1264
L, Am	AT2G25930.1	ELF3 (EARLY FLOWERING 3)	J. curcas	Jatcu.04g000819
L, Am	AT2G25930.1	ELF3 (EARLY FLOWERING 3)	H. brasiliensis	GT031673
L, Am	AT2G25930.1	ELF3 (EARLY FLOWERING 3)	M. esculenta	Manes.16G077200
L, Am	AT2G46790.1	APRR9 (ARABIDOPSIS PSEUDO-RESPONSE REGULATOR 9)	R. communis,	RcuChr01m1432
L, Am	AT2G46790.1	APRR9 (ARABIDOPSIS PSEUDO-RESPONSE REGULATOR 9)	V. fordii	Vf06G2318
L, Am	AT2G46790.1	APRR9 (ARABIDOPSIS PSEUDO-RESPONSE REGULATOR 9)	J. curcas	Jatcu.09g000581
L, Am	AT2G46790.1	APRR9 (ARABIDOPSIS PSEUDO-RESPONSE REGULATOR 9)	H. brasiliensis	GT022684	GT039600
L, Am	AT2G46790.1	APRR9 (ARABIDOPSIS PSEUDO-RESPONSE REGULATOR 9)	M. esculenta	Manes.01G239500	Manes.05G016200
L, Am	AT4G18130.1	PHYE (PHYTOCHROME DEFECTIVE E)	R. communis,	RcuChr05m2141
L, Am	AT4G18130.1	PHYE (PHYTOCHROME DEFECTIVE E)	V. fordii	Vf07G1131
L, Am	AT4G18130.1	PHYE (PHYTOCHROME DEFECTIVE E)	J. curcas
L, Am	AT4G18130.1	PHYE (PHYTOCHROME DEFECTIVE E)	H. brasiliensis	GT029187
L, Am	AT4G18130.1	PHYE (PHYTOCHROME DEFECTIVE E)	M. esculenta	Manes.15G117200
L, Am	AT5G02810.1	PRR7 (PSEUDO-RESPONSE REGULATOR 7)	R. communis,	RcuChr10m1749
L, Am	AT5G02810.1	PRR7 (PSEUDO-RESPONSE REGULATOR 7)	V. fordii
L, Am	AT5G02810.1	PRR7 (PSEUDO-RESPONSE REGULATOR 7)	J. curcas
L, Am	AT5G02810.1	PRR7 (PSEUDO-RESPONSE REGULATOR 7)	H. brasiliensis	GT040788	GT028649
L, Am	AT5G02810.1	PRR7 (PSEUDO-RESPONSE REGULATOR 7)	M. esculenta	Manes.07G105100	Manes.04G027300	Manes.08G001600
MI	AT1G26310.1	CAL (CAULIFLOWER)	R. communis,	RcuChr01m0487	RcuChr04m1569
MI	AT1G26310.1	CAL (CAULIFLOWER)	V. fordii	Vf06G1416
MI	AT1G26310.1	CAL (CAULIFLOWER)	J. curcas	Jatcu.09g001545
MI	AT1G26310.1	CAL (CAULIFLOWER)	H. brasiliensis
MI	AT1G26310.1	CAL (CAULIFLOWER)	M. esculenta	Manes.01G025600	Manes.05G111900	Manes.06G081800
MI	AT1G30950.1	UFO (UNUSUAL FLORAL ORGANS)	R. communis,	RcuChr04m0828
MI	AT1G30950.1	UFO (UNUSUAL FLORAL ORGANS)	V. fordii
MI	AT1G30950.1	UFO (UNUSUAL FLORAL ORGANS)	J. curcas
MI	AT1G30950.1	UFO (UNUSUAL FLORAL ORGANS)	H. brasiliensis
MI	AT1G30950.1	UFO (UNUSUAL FLORAL ORGANS)	M. esculenta
MI	AT1G62360.1	STM (SHOOT MERISTEMLESS)	R. communis,	RcuChr05m3625
MI	AT1G62360.1	STM (SHOOT MERISTEMLESS)	V. fordii	Vf04G2233
MI	AT1G62360.1	STM (SHOOT MERISTEMLESS)	J. curcas
MI	AT1G62360.1	STM (SHOOT MERISTEMLESS)	H. brasiliensis	GT000984	GT000935
MI	AT1G62360.1	STM (SHOOT MERISTEMLESS)	M. esculenta	Manes.16G003000	Manes.17G027300
MI	AT1G69120.1	AP1 (APETALA1)	R. communis,	RcuChr01m0487	RcuChr04m1569
MI	AT1G69120.1	AP1 (APETALA1)	V. fordii	Vf05G1260	Vf06G1416	Vf10G1276
MI	AT1G69120.1	AP1 (APETALA1)	J. curcas	Jatcu.06g000739	Jatcu.09g001545
MI	AT1G69120.1	AP1 (APETALA1)	H. brasiliensis	GT030243
MI	AT1G69120.1	AP1 (APETALA1)	M. esculenta	Manes.01G025600	Manes.01G103200	Manes.06G081800	Manes.05G111900
MI	AT2G03710.1	SEP4 (SEPALLATA 4)	R. communis,	RcuChr01m0488
MI	AT2G03710.1	SEP4 (SEPALLATA 4)	V. fordii	Vf06G1419	Vf10G1276
MI	AT2G03710.1	SEP4 (SEPALLATA 4)	J. curcas	Jatcu.09g001545
MI	AT2G03710.1	SEP4 (SEPALLATA 4)	H. brasiliensis
MI	AT2G03710.1	SEP4 (SEPALLATA 4)	M. esculenta	Manes.01G025700	Manes.06G081900	Manes.14G088400
MI	AT2G17950.1	WUS (WUSCHEL)	R. communis,	RcuChr05m0166
MI	AT2G17950.1	WUS (WUSCHEL)	V. fordii	Vf05G0100
MI	AT2G17950.1	WUS (WUSCHEL)	J. curcas
MI	AT2G17950.1	WUS (WUSCHEL)	H. brasiliensis	GT035777
MI	AT2G17950.1	WUS (WUSCHEL)	M. esculenta	Manes.01G145500	Manes.02G104000
MI	AT2G33810.1	SPL3 (SQUAMOSA PROMOTER BINDING PROTEIN-LIKE 3)	R. communis,
MI	AT2G33810.1	SPL3 (SQUAMOSA PROMOTER BINDING PROTEIN-LIKE 3)	V. fordii	Vf07G0887
MI	AT2G33810.1	SPL3 (SQUAMOSA PROMOTER BINDING PROTEIN-LIKE 3)	J. curcas
MI	AT2G33810.1	SPL3 (SQUAMOSA PROMOTER BINDING PROTEIN-LIKE 3)	H. brasiliensis
MI	AT2G33810.1	SPL3 (SQUAMOSA PROMOTER BINDING PROTEIN-LIKE 3)	M. esculenta	Manes.16G029900	Manes.17G047500
MI	AT2G42830.1	SHP2 (SHATTERPROOF 2)	R. communis,
MI	AT2G42830.1	SHP2 (SHATTERPROOF 2)	V. fordii	Vf05G0734
MI	AT2G42830.1	SHP2 (SHATTERPROOF 2)	J. curcas	Jatcu.U002155
MI	AT2G42830.1	SHP2 (SHATTERPROOF 2)	H. brasiliensis
MI	AT2G42830.1	SHP2 (SHATTERPROOF 2)	M. esculenta	Manes.01G128500	Manes.02G085500
MI	AT3G02310.1	SEP2 (SEPALLATA 2)	R. communis,
MI	AT3G02310.1	SEP2 (SEPALLATA 2)	V. fordii	Vf05G1262	Vf10G1276
MI	AT3G02310.1	SEP2 (SEPALLATA 2)	J. curcas
MI	AT3G02310.1	SEP2 (SEPALLATA 2)	H. brasiliensis	GT032335
MI	AT3G02310.1	SEP2 (SEPALLATA 2)	M. esculenta
MI	AT3G57390.1	AGL18	R. communis,	RcuChr10m2396
MI	AT3G57390.1	AGL18	V. fordii	Vf04G0764
MI	AT3G57390.1	AGL18	J. curcas	Jatcu.06g000682
MI	AT3G57390.1	AGL18	H. brasiliensis
MI	AT3G57390.1	AGL18	M. esculenta	Manes.09G019300
MI	AT3G58780.1	SHP1 (SHATTERPROOF 1)	R. communis,	RcuChr05m1616
MI	AT3G58780.1	SHP1 (SHATTERPROOF 1)	V. fordii
MI	AT3G58780.1	SHP1 (SHATTERPROOF 1)	J. curcas
MI	AT3G58780.1	SHP1 (SHATTERPROOF 1)	H. brasiliensis
MI	AT3G58780.1	SHP1 (SHATTERPROOF 1)	M. esculenta	Manes.02G085500
MI	AT4G18960.1	AG (AGAMOUS)	R. communis,	RcuChr05m2180
MI	AT4G18960.1	AG (AGAMOUS)	V. fordii	Vf07G1096
MI	AT4G18960.1	AG (AGAMOUS)	J. curcas
MI	AT4G18960.1	AG (AGAMOUS)	H. brasiliensis	GT004892
MI	AT4G18960.1	AG (AGAMOUS)	M. esculenta	Manes.17G062000
MI	AT4G35900.1	FD	R. communis,	RcuChr02m0187
MI	AT4G35900.1	FD	V. fordii	Vf05G0244
MI	AT4G35900.1	FD	J. curcas	Jatcu.07g000213
MI	AT4G35900.1	FD	H. brasiliensis	GT017049	GT016892	GT035988
MI	AT4G35900.1	FD	M. esculenta	Manes.01G149900	Manes.02G109000
MI	AT4G36920.2	AP2 (APETALA 2)	R. communis,	RcuChr07m0539
MI	AT4G36920.2	AP2 (APETALA 2)	V. fordii	Vf01G0269
MI	AT4G36920.2	AP2 (APETALA 2)	J. curcas
MI	AT4G36920.2	AP2 (APETALA 2)	H. brasiliensis	GT033846	GT015475
MI	AT4G36920.2	AP2 (APETALA 2)	M. esculenta	Manes.12G106400	Manes.13G120700
MI	AT5G15800.1	SEP1 (SEPALLATA1)	R. communis,	RcuChr05m1027
MI	AT5G15800.1	SEP1 (SEPALLATA1)	V. fordii	Vf05G1262
MI	AT5G15800.1	SEP1 (SEPALLATA1)	J. curcas
MI	AT5G15800.1	SEP1 (SEPALLATA1)	H. brasiliensis	GT032335
MI	AT5G15800.1	SEP1 (SEPALLATA1)	M. esculenta	Manes.01G103100	Manes.02G059200
MI	AT5G17690.1	LHP1; TFL2 (TERMINAL FLOWER 2)	R. communis,	RcuChr10m0948
MI	AT5G17690.1	LHP1; TFL2 (TERMINAL FLOWER 2)	V. fordii	Vf07G1951
MI	AT5G17690.1	LHP1; TFL2 (TERMINAL FLOWER 2)	J. curcas	Jatcu.02g001399
MI	AT5G17690.1	LHP1; TFL2 (TERMINAL FLOWER 2)	H. brasiliensis	GT005055	GT022325
MI	AT5G17690.1	LHP1; TFL2 (TERMINAL FLOWER 2)	M. esculenta	Manes.08G156200	Manes.09G133700
MI	AT5G60910.1	FUL; AGL8 (agamous-like 8)	R. communis,	RcuChr01m0487	RcuChr04m1569
MI	AT5G60910.1	FUL; AGL8 (agamous-like 8)	V. fordii	Vf10G1276
MI	AT5G60910.1	FUL; AGL8 (agamous-like 8)	J. curcas	Jatcu.06g000739
MI	AT5G60910.1	FUL; AGL8 (agamous-like 8)	H. brasiliensis	GT042313
MI	AT5G60910.1	FUL; AGL8 (agamous-like 8)	M. esculenta	Manes.02G059300	Manes.06G081800	Manes.14G088500
MI	AT5G62040.1	BFT (Brother of FT and TFL1 protein	R. communis,	RcuChr04m2400
MI	AT5G62040.1	BFT (Brother of FT and TFL1 protein	V. fordii	Vf10G0440
MI	AT5G62040.1	BFT (Brother of FT and TFL1 protein	J. curcas	Jatcu.06g001672
MI	AT5G62040.1	BFT (Brother of FT and TFL1 protein	H. brasiliensis
MI	AT5G62040.1	BFT (Brother of FT and TFL1 protein	M. esculenta	Manes.14G027800
V	AT1G30970.1	SUF4 (suppressor of FRIGIDA4)	R. communis,	RcuChr04m0829
V	AT1G30970.1	SUF4 (suppressor of FRIGIDA4)	V. fordii
V	AT1G30970.1	SUF4 (suppressor of FRIGIDA4)	J. curcas
V	AT1G30970.1	SUF4 (suppressor of FRIGIDA4)	H. brasiliensis
V	AT1G30970.1	SUF4 (suppressor of FRIGIDA4)	M. esculenta
V	AT1G77300.1	EFS (EARLY FLOWERING IN SHORT DAYS)	R. communis,	RcuChr02m1104
V	AT1G77300.1	EFS (EARLY FLOWERING IN SHORT DAYS)	V. fordii	Vf09G1290
V	AT1G77300.1	EFS (EARLY FLOWERING IN SHORT DAYS)	J. curcas	Jatcu.07g001215
V	AT1G77300.1	EFS (EARLY FLOWERING IN SHORT DAYS)	H. brasiliensis	GT023823	GT001759
V	AT1G77300.1	EFS (EARLY FLOWERING IN SHORT DAYS)	M. esculenta	Manes.02G168600	Manes.18G082500
V	AT2G33835.1	FES1	R. communis,	RcuChr05m2371
V	AT2G33835.1	FES1	V. fordii	Vf07G0894
V	AT2G33835.1	FES1	J. curcas
V	AT2G33835.1	FES1	H. brasiliensis
V	AT2G33835.1	FES1	M. esculenta	Manes.16G030100
V	AT3G18990.1	VRN1 (REDUCED VERNALIZATION RESPONSE 1)	R. communis,	RcuChr05m1285	RcuChr05m1287
V	AT3G18990.1	VRN1 (REDUCED VERNALIZATION RESPONSE 1)	V. fordii	Vf04G1655
V	AT3G18990.1	VRN1 (REDUCED VERNALIZATION RESPONSE 1)	J. curcas	Jatcu.01g002261
V	AT3G18990.1	VRN1 (REDUCED VERNALIZATION RESPONSE 1)	H. brasiliensis	GT043316	GT043317
V	AT3G18990.1	VRN1 (REDUCED VERNALIZATION RESPONSE 1)	M. esculenta	Manes.17G096200
V	AT3G24440.1	VRN5 (VERNALIZATION 5) [Arabidopsis thaliana] [Arabidopsis thaliana]	R. communis,
V	AT3G24440.1	VRN5 (VERNALIZATION 5) [Arabidopsis thaliana] [Arabidopsis thaliana]	V. fordii	Vf08G1088
V	AT3G24440.1	VRN5 (VERNALIZATION 5) [Arabidopsis thaliana] [Arabidopsis thaliana]	J. curcas
V	AT3G24440.1	VRN5 (VERNALIZATION 5) [Arabidopsis thaliana] [Arabidopsis thaliana]	H. brasiliensis	GT034850
V	AT3G24440.1	VRN5 (VERNALIZATION 5) [Arabidopsis thaliana] [Arabidopsis thaliana]	M. esculenta
V	AT3G48430.1	REF6 (RELATIVE OF EARLY FLOWERING 6)	R. communis,	RcuChr04m1987
V	AT3G48430.1	REF6 (RELATIVE OF EARLY FLOWERING 6)	V. fordii	Vf10G0842
V	AT3G48430.1	REF6 (RELATIVE OF EARLY FLOWERING 6)	J. curcas	Jatcu.06g001243
V	AT3G48430.1	REF6 (RELATIVE OF EARLY FLOWERING 6)	H. brasiliensis	GT041952
V	AT3G48430.1	REF6 (RELATIVE OF EARLY FLOWERING 6)	M. esculenta	Manes.06G114100	Manes.14G055900
V	AT4G11880.1	AGL14 (agamous-like 14)	R. communis,	RcuChr01m0223	RcuChr05m2598
V	AT4G11880.1	AGL14 (agamous-like 14)	V. fordii
V	AT4G11880.1	AGL14 (agamous-like 14)	J. curcas
V	AT4G11880.1	AGL14 (agamous-like 14)	H. brasiliensis
V	AT4G11880.1	AGL14 (agamous-like 14)	M. esculenta	Manes.02G030100
V	AT4G22950.1	AGL19 (AGAMOUS-LIKE 19)	R. communis,	RcuChr05m2598
V	AT4G22950.1	AGL19 (AGAMOUS-LIKE 19)	V. fordii	Vf05G1716	Vf10G0487
V	AT4G22950.1	AGL19 (AGAMOUS-LIKE 19)	J. curcas
V	AT4G22950.1	AGL19 (AGAMOUS-LIKE 19)	H. brasiliensis
V	AT4G22950.1	AGL19 (AGAMOUS-LIKE 19)	M. esculenta	Manes.02G030100
V	AT4G24540.1	AGL24; MADS-box protein AGL24 [Arabidopsis thaliana]	R. communis,	RcuChr02m0806	RcuChr07m0819
V	AT4G24540.1	AGL24; MADS-box protein AGL24 [Arabidopsis thaliana]	V. fordii	Vf01G0739	Vf09G0972
V	AT4G24540.1	AGL24; MADS-box protein AGL24 [Arabidopsis thaliana]	J. curcas	Jatcu.07g000875
V	AT4G24540.1	AGL24; MADS-box protein AGL24 [Arabidopsis thaliana]	H. brasiliensis	GT003959
V	AT4G24540.1	AGL24; MADS-box protein AGL24 [Arabidopsis thaliana]	M. esculenta	Manes.02G145300	Manes.12G126800	Manes.18G059200
V	AT4G30200.2	VEL1 (vernalization-like 1)	R. communis,
V	AT4G30200.2	VEL1	V. fordii	Vf08G0499
V	AT4G30200.2	VEL1 (vernalization-like 1)	J. curcas	Jatcu.04g001863
V	AT4G30200.2	VEL1	H. brasiliensis
V	AT4G30200.2	VEL1	M. esculenta	Manes.06G023300
V	AT5G42790.1	PAF1	R. communis,	RcuChr02m0350
V	AT5G42790.1	PAF1	V. fordii	Vf09G1850
V	AT5G42790.1	PAF1	J. curcas	Jatcu.07g000364
V	AT5G42790.1	PAF1	H. brasiliensis	GT016243
V	AT5G42790.1	PAF1	M. esculenta	Manes.05G157400
V	AT5G57380.1	VIN3; protein VERNALIZATION INSENSITIVE 3 [Arabidopsis thaliana]	R. communis,	RcuChr03m0052
V	AT5G57380.1	VIN3; protein VERNALIZATION INSENSITIVE 3 [Arabidopsis thaliana]	V. fordii	Vf08G0499
V	AT5G57380.1	VIN3; protein VERNALIZATION INSENSITIVE 3 [Arabidopsis thaliana]	J. curcas	Jatcu.04g001863
V	AT5G57380.1	VIN3; protein VERNALIZATION INSENSITIVE 3 [Arabidopsis thaliana]	H. brasiliensis	GT003954
V	AT5G57380.1	VIN3; protein VERNALIZATION INSENSITIVE 3 [Arabidopsis thaliana]	M. esculenta	Manes.06G023300
V	AT5G61150.1	VIP4 (VERNALIZATION INDEPENDENCE 4)	R. communis,	RcuChr04m1612
V	AT5G61150.1	VIP4 (VERNALIZATION INDEPENDENCE 4)	V. fordii	Vf10G1222
V	AT5G61150.1	VIP4 (VERNALIZATION INDEPENDENCE 4)	J. curcas	Jatcu.01g002663
V	AT5G61150.1	VIP4 (VERNALIZATION INDEPENDENCE 4)	H. brasiliensis	GT042277	GT021875
V	AT5G61150.1	VIP4 (VERNALIZATION INDEPENDENCE 4)	M. esculenta	Manes.06G085700	Manes.14G084900
V	AT4G16845.1	VRN2 (REDUCED VERNALIZATION RESPONSE 2)	R. communis,	RcuChr05m0773
V	AT4G16845.1	VRN2 (REDUCED VERNALIZATION RESPONSE 2)	V. fordii	Vf05g01716
V	AT4G16845.1	VRN2 (REDUCED VERNALIZATION RESPONSE 2)	J. curcas	Jatcu_U000208.1
V	AT4G16845.1	VRN2 (REDUCED VERNALIZATION RESPONSE 2)	H. brasiliensis
V	AT4G16845.1	VRN2 (REDUCED VERNALIZATION RESPONSE 2)	M. esculenta	Manes_01G086000.4
V	AT3G12810.1	PIE1 (PHOTOPERIOD-INDEPENDENT EARLY FLOWERING 1)	R. communis,	RcuChr09m1937
V	AT3G12810.1	PIE1 (PHOTOPERIOD-INDEPENDENT EARLY FLOWERING 1)	V. fordii	Vf11G00082
V	AT3G12810.1	PIE1 (PHOTOPERIOD-INDEPENDENT EARLY FLOWERING 1)	J. curcas	Jatcu_03g001716.1
V	AT3G12810.1	PIE1 (PHOTOPERIOD-INDEPENDENT EARLY FLOWERING 1)	H. brasiliensis	GT014452	GT028672
V	AT3G12810.1	PIE1 (PHOTOPERIOD-INDEPENDENT EARLY FLOWERING 1)	M. esculenta	Manes_15G110200.1
V	AT1G47250.1	PAF2	R. communis,	RcuChr02m0350
V	AT1G47250.1	PAF2	V. fordii	Vf09G02120
V	AT1G47250.1	PAF2	J. curcas
V	AT1G47250.1	PAF2	H. brasiliensis	GT006778
V	AT1G47250.1	PAF2	M. esculenta	Manes_05G157400.1
V, Am	AT2G22540.1	SVP (SHORT VEGETATIVE PHASE)	R. communis,	RcuChr02m0806	RcuChr07m0819
V, Am	AT2G22540.1	SVP (SHORT VEGETATIVE PHASE)	V. fordii	Vf01G0739	Vf09G0972
V, Am	AT2G22540.1	SVP (SHORT VEGETATIVE PHASE)	J. curcas	Jatcu.01g001429	Jatcu.07g000875
V, Am	AT2G22540.1	SVP (SHORT VEGETATIVE PHASE)	H. brasiliensis	GT035548
V, Am	AT2G22540.1	SVP (SHORT VEGETATIVE PHASE)	M. esculenta	Manes.12G126800
