# Supplementary material for: Divergence of flowering-related genes to control flowering in five Euphorbiaceae genomes
Source: Front Plant Sci. 2022 Oct 19;13:1015114. doi: 10.3389/fpls.2022.1015114 (PMC9627276; doi:10.3389/fpls.2022.1015114)
Supplement: Supplementary Table 2 — Lack of homology of the A. thaliana flowering‐related genes in Euphorbiaceae species, including castor bean (Ricinus communis), physic nut (Jatropha curcas), tung tree (Vernicia fordii), cassava (Manihot esculenta), and rubber tree (Hevea brasiliensis). [file Table_2.xls]

## Sheet: Sheet1
-	AT1G50680.1	AT1G50680
-	AT1G51120.1	AT1G51120
-	AT2G41070.3	EEL (ENHANCED EM LEVEL)
-	AT3G44460.1	DPBF2
-	AT5G23260.1	TT16 (TRANSPARENT TESTA16)
-	AT5G44080.1	AT5G44080
-	AT3G56850.1	AREB3 (ABA-RESPONSIVE ELEMENT BINDING PROTEIN 3)
-	AT4G00690.1	ULP1B (UB-LIKE PROTEASE 1B)
-	AT5G65050.1	AGL31 (AGAMOUS LIKE MADS-BOX PROTEIN 31)
FPI	AT2G38880.3	HAP3A; NF-YB1 (NUCLEAR FACTOR Y, SUBUNIT B1)
FPI	AT4G14540.1	NF-YB3 (NUCLEAR FACTOR Y, SUBUNIT B3)
FPI, Am, MI	AT5G03840.1	TFL1 (TERMINAL FLOWER 1)
L	AT2G40080.1	ELF4
L	AT2G46670.1	AT2G46670
L	AT5G08330.1	CHE
L	AT5G15850.1	COL1 (constans-like 1)
L	AT5G23280.1	AT5G23280
L	AT2G18790.1	PHYB (PHYTOCHROME B)
L	AT2G23080.1	AT2G23080; casein kinase II alpha chain, putative [Arabidopsis thaliana] [Arabidopsis thaliana]
L	AT2G25920.1	AT2G25920
L	AT5G24470.1	APRR5 (ARABIDOPSIS PSEUDO-RESPONSE REGULATOR 5)
MI	AT1G24260.1	SEP3 (SEPALLATA3)
MI	AT3G54340.1	AP3 (APETALA 3)
MI	AT4G09960.1	STK (SEEDSTICK)
MI	AT5G20240.1	PI (PISTILLATA)
MI	AT5G23150.1	HUA2 (ENHANCER OF AG-4 2)
V	AT1G31814.1	FRL2
V	AT1G77080.2	MAF1 (MADS AFFECTING FLOWERING 1)
V	AT4G00650.1	FRI (FRIGIDA)
V	AT5G10140.1	FLC (FLOWERING LOCUS C)
V	AT5G16320.1	FRL1
V	AT5G37055.1	ATSWC6; SEF (SERRATED LEAVES AND EARLY FLOWERING) [Arabidopsis thaliana] [Arabidopsis thaliana]
V	AT5G65060.1	MAF3 (MADS AFFECTING FLOWERING 3)
V	AT5G65070.1	MAF4 (MADS AFFECTING FLOWERING 4)
V	AT5G65080.1	MAF5 (MADS AFFECTING FLOWERING 5)
V	AT3G33520.1	ATARP6
V	AT4G26000.1	PEP (PEPPER)
V	AT5G08230.1	AT5G08230
V, Am	AT1G77080.2	MAF1 (MADS AFFECTING FLOWERING 1)
